# Supplementary material for: 5,5′-[(1,4-Phenyl­enedimethyl­ene)bis­(sulfanedi­yl)]bis­(1-methyl-1H-1,2,3,4-tetra­zole)
Source: Acta Crystallogr Sect E Struct Rep Online. 2011 Oct 29;67(Pt 11):o3063. doi: 10.1107/S1600536811043182 (PMC3247454; doi:10.1107/S1600536811043182)
Supplement: Supplementary file 1 [file e-67-o3063-sup1.cif]

##############################################################################
#                                                                            #
# This CIF contains the data in a paper accepted for publication in          #
# Acta Crystallographica Section E. It conforms to the requirements of       #
# Notes for Authors for Acta Crystallographica Section E, and has been       #
# peer reviewed under the auspices of the IUCr Commission on Journals.       #
#                                                                            #
# Full details of the Crystallographic Information File format               #
# are given in the paper "The Crystallographic Information File (CIF):       #
# a New Standard Archive File for Crystallography" by S. R. Hall, F. H.      #
# Allen and I. D. Brown [Acta Cryst. (1991), A47, 655-685].                  #
#                                                                            #
# The current version of the core CIF dictionary is obtainable from          #
# ftp://ftp.iucr.org/pub/cif_core.dic.                                       #
#                                                                            #
# Software is freely available for graphical display of the structure(s)     #
# in this CIF. For information consult the CIF software page                 #
# http://www.iucr.org/resources/cif/software.                                #
#                                                                            #
# This file may be used for bona fide research purposes within the           #
# scientific community so long as proper attribution is given to the journal # 
# article from which it was obtained.                                        #
#                                                                            #
##############################################################################
data_global
_audit_creation_method     SHELXL-97
_journal_date_recd_electronic     2011-09-10
_journal_date_accepted     2011-10-18
_journal_name_full     'Acta Crystallographica, Section E'
_journal_year     2011
_journal_volume     67
_journal_issue     11
_journal_page_first     o3063
_journal_page_last     o3063
_journal_paper_category     QO
_journal_coeditor_code     FB2238
_publ_contact_author_name     'Dan-Feng He'
_publ_contact_author_address
; Department of Chemistry and Chemical Engineering,
  Daqing Normal University,
  163712 Daqing, Heilongjiang,
  People's Republic of China
;
_publ_contact_author_email     hdf00@yeah.net
_publ_contact_author_fax     '+86 459 5510109'
_publ_contact_author_phone     '+86 459 5510109'
_publ_section_title
;\
5,5'-[(1,4-Phenylenedimethylene)bis(sulfanediyl)]bis(1-methyl-1<i>H</i>-1,\
2,3,4-tetrazole)
;
loop_
    _publ_author_name
    _publ_author_footnote
    _publ_author_address
    'Dan-Feng He' .
; Department of Chemistry and Chemical Engineering,
  Daqing Normal University,
  163712 Daqing, Heilongjiang,
  People's Republic of China
;
    'Jin-Jun Deng' .
; Department of Chemistry and Chemical Engineering,
  Daqing Normal University,
  163712 Daqing, Heilongjiang,
  People's Republic of China
;
    'Fu-Jiang Zhou' .
; DaQing Petrochemical Corporation,
  163712 Daqing, Heilongjiang,
  People's Republic of China
;
    'Hong-Sheng Liu' .
; Department of Chemistry and Chemical Engineering,
  Daqing Normal University,
  163712 Daqing, Heilongjiang,
  People's Republic of China
;
    'Li-Min Wang' .
; Department of Chemistry and Chemical Engineering,
  Daqing Normal University,
  163712 Daqing, Heilongjiang,
  People's Republic of China
;
data_I
_audit_creation_method     SHELXL-97
_chemical_name_systematic
;
1-methyl-5-({4-[(1-methyl-1<i>H</i>-1,2,3,4-tetrazol-5-
yl)sulfanylmethyl]phenyl}methylsulfanyl)-1<i>H</i>-1,2,3,4-tetrazole
;
_chemical_name_common
;
5,5'-[(1,4-Phenylenedimethylene)bis(sulfanediyl)]bis(1-
methyl-1<i>H</i>-1,2,3,4-tetrazole)
;
_chemical_formula_moiety     'C12 H14 N8 S2'
_chemical_formula_sum     'C12 H14 N8 S2'
_chemical_formula_iupac     'C12 H14 N8 S2'
_chemical_formula_weight     334.43
_chemical_melting_point     ?
_symmetry_cell_setting     monoclinic
_symmetry_space_group_name_H-M     'C 2/c'
_symmetry_space_group_name_Hall     '-C 2yc'
loop_
    _symmetry_equiv_pos_as_xyz
    'x, y, z'
    '-x, y, -z+1/2'
    'x+1/2, y+1/2, z'
    '-x+1/2, y+1/2, -z+1/2'
    '-x, -y, -z'
    'x, -y, z-1/2'
    '-x+1/2, -y+1/2, -z'
    'x+1/2, -y+1/2, z-1/2'
_cell_length_a     18.464(4)
_cell_length_b     7.6392(18)
_cell_length_c     13.625(3)
_cell_angle_alpha     90.00
_cell_angle_beta     126.999(4)
_cell_angle_gamma     90.00
_cell_volume     1534.8(6)
_cell_formula_units_Z     4
_cell_measurement_reflns_used     2201
_cell_measurement_theta_min     3.01
_cell_measurement_theta_max     26.88
_cell_measurement_temperature     296(2)
_exptl_crystal_description     block
_exptl_crystal_colour     colorless
_exptl_crystal_size_max     0.25
_exptl_crystal_size_mid     0.10
_exptl_crystal_size_min     0.10
_exptl_crystal_density_diffrn     1.447
_exptl_crystal_density_meas     ?
_exptl_crystal_density_method     'not measured'
_exptl_crystal_F_000     696
_exptl_absorpt_coefficient_mu     0.356
_exptl_absorpt_correction_type     multi-scan
_exptl_absorpt_process_details     '(<i>SADABS</i>; Bruker, 2005)'
_exptl_absorpt_correction_T_min     0.9162
_exptl_absorpt_correction_T_max     0.9652
_exptl_special_details     ?
_diffrn_ambient_temperature     296(2)
_diffrn_radiation_type     MoK\a
_diffrn_radiation_wavelength     0.71073
_diffrn_radiation_source     'fine-focus sealed tube'
_diffrn_radiation_monochromator     graphite
_diffrn_measurement_device_type     'Bruker SMART APEXII'
_diffrn_measurement_method     '\f and \w'
_diffrn_detector_area_resol_mean     ?
_diffrn_reflns_number     6541
_diffrn_reflns_av_R_equivalents     0.0238
_diffrn_reflns_av_sigmaI/netI     0.0240
_diffrn_reflns_theta_min     3.00
_diffrn_reflns_theta_max     27.59
_diffrn_reflns_theta_full     27.59
_diffrn_measured_fraction_theta_max     0.992
_diffrn_measured_fraction_theta_full     0.992
_diffrn_reflns_limit_h_min     -19
_diffrn_reflns_limit_h_max     24
_diffrn_reflns_limit_k_min     -9
_diffrn_reflns_limit_k_max     9
_diffrn_reflns_limit_l_min     -17
_diffrn_reflns_limit_l_max     15
_diffrn_standards_number     0
_diffrn_standards_interval_count     .
_diffrn_standards_interval_time     .
_diffrn_standards_decay_%     ?
_refine_special_details
;
Refinement of <i>F</i>^2^ against ALL reflections. The weighted <i>R</i>-factor
<i>wR</i> and goodness of fit <i>S</i> are based on <i>F</i>^2^, conventional
<i>R</i>-factors <i>R</i> are based on <i>F</i>, with <i>F</i> set to zero for
negative <i>F</i>^2^. The threshold expression of <i>F</i>^2^ >
\s(<i>F</i>^2^) is used only for calculating <i>R</i>-factors(gt) <i>etc</i>.
and is not relevant to the choice of reflections for refinement.
<i>R</i>-factors based on <i>F</i>^2^ are statistically about twice as large
as those based on <i>F</i>, and <i>R</i>- factors based on ALL data will be
even larger.
;
_reflns_number_total     1758
_reflns_number_gt     1412
_reflns_threshold_expression     I>2sigma(I)
_refine_ls_structure_factor_coef     Fsqd
_refine_ls_matrix_type     full
_refine_ls_R_factor_all     0.0531
_refine_ls_R_factor_gt     0.0402
_refine_ls_wR_factor_gt     0.1085
_refine_ls_wR_factor_ref     0.1160
_refine_ls_goodness_of_fit_ref     1.068
_refine_ls_restrained_S_all     1.068
_refine_ls_number_reflns     1758
_refine_ls_number_parameters     101
_refine_ls_number_restraints     0
_refine_ls_number_constraints     27
_refine_ls_hydrogen_treatment     constr
_refine_ls_weighting_scheme     calc
_refine_ls_weighting_details
         'calc w=1/[\s^2^(Fo^2^)+(0.0582P)^2^+0.9815P] where P=(Fo^2^+2Fc^2^)/3'
_atom_sites_solution_hydrogens     difmap
_atom_sites_solution_primary     direct
_atom_sites_solution_secondary     difmap
_refine_ls_shift/su_max     0.000
_refine_ls_shift/su_mean     0.000
_refine_diff_density_max     0.422
_refine_diff_density_min     -0.257
_refine_ls_extinction_method     none
_refine_ls_extinction_coef     ?
loop_
    _atom_type_symbol
    _atom_type_description
    _atom_type_scat_dispersion_real
    _atom_type_scat_dispersion_imag
    _atom_type_scat_source
    'C' 'C' 0.0033 0.0016
                         'International Tables Vol C Tables 4.2.6.8 and 6.1.1.4'
    'N' 'N' 0.0061 0.0033
                         'International Tables Vol C Tables 4.2.6.8 and 6.1.1.4'
    'S' 'S' 0.1246 0.1234
                         'International Tables Vol C Tables 4.2.6.8 and 6.1.1.4'
    'H' 'H' 0.0000 0.0000
                         'International Tables Vol C Tables 4.2.6.8 and 6.1.1.4'
_computing_data_collection     '<i>APEX2</i> (Bruker, 2005)'
_computing_cell_refinement     '<i>SAINT</i> (Bruker, 2005)'
_computing_data_reduction     '<i>SAINT</i> (Bruker, 2005)'
_computing_structure_solution     '<i>SHELXTL</i> (Sheldrick, 2008)'
_computing_structure_refinement     '<i>SHELXTL</i> (Sheldrick, 2008)'
_computing_molecular_graphics     '<i>SHELXTL</i> (Sheldrick, 2008)'
_computing_publication_material     '<i>SHELXTL</i> (Sheldrick, 2008)'
loop_
    _atom_site_type_symbol
    _atom_site_label
    _atom_site_fract_x
    _atom_site_fract_y
    _atom_site_fract_z
    _atom_site_U_iso_or_equiv
    _atom_site_adp_type
    _atom_site_calc_flag
    _atom_site_refinement_flags
    _atom_site_occupancy
    _atom_site_symmetry_multiplicity
    _atom_site_disorder_assembly
    _atom_site_disorder_group
    S S1 0.15096(4) 0.07607(7) 0.36393(5) 0.04497(19) Uani d . 1 4 . .
    N N1 0.16911(15) 0.3872(3) 0.27877(19) 0.0558(5) Uani d . 1 4 . .
    N N2 0.15595(18) 0.5580(3) 0.2902(2) 0.0697(6) Uani d . 1 4 . .
    N N3 0.12550(16) 0.5769(3) 0.3536(2) 0.0652(6) Uani d . 1 4 . .
    N N4 0.11760(12) 0.4145(2) 0.38467(16) 0.0452(4) Uani d . 1 4 . .
    C C1 -0.07348(14) -0.1014(3) -0.03169(19) 0.0413(5) Uani d . 1 4 . .
    H H1 -0.1225 -0.1697 -0.0523 0.050 Uiso calc R 1 4 . .
    C C2 0.00541(14) -0.1013(3) 0.08832(19) 0.0413(4) Uani d . 1 4 . .
    H H2 0.0087 -0.1696 0.1474 0.050 Uiso calc R 1 4 . .
    C C3 0.07963(13) 0.0003(3) 0.12106(17) 0.0384(4) Uani d . 1 4 . .
    C C4 0.16597(14) -0.0016(3) 0.25088(19) 0.0444(5) Uani d . 1 4 . .
    H H4A 0.2107 0.0712 0.2549 0.053 Uiso calc R 1 4 . .
    H H4B 0.1894 -0.1202 0.2718 0.053 Uiso calc R 1 4 . .
    C C5 0.14563(12) 0.2996(3) 0.33927(16) 0.0390(4) Uani d . 1 4 . .
    C C6 0.08800(19) 0.3838(4) 0.4606(3) 0.0640(7) Uani d . 1 4 . .
    H H6A 0.0387 0.3017 0.4203 0.096 Uiso calc R 1 4 . .
    H H6B 0.0683 0.4921 0.4731 0.096 Uiso calc R 1 4 . .
    H H6C 0.1375 0.3371 0.5385 0.096 Uiso calc R 1 4 . .
loop_
    _atom_site_aniso_label
    _atom_site_aniso_U_11
    _atom_site_aniso_U_22
    _atom_site_aniso_U_33
    _atom_site_aniso_U_12
    _atom_site_aniso_U_13
    _atom_site_aniso_U_23
    S1 0.0542(3) 0.0439(3) 0.0376(3) -0.0049(2) 0.0280(2) -0.0001(2)
    N1 0.0711(13) 0.0491(11) 0.0643(12) -0.0057(9) 0.0497(11) 0.0038(9)
    N2 0.0895(17) 0.0488(12) 0.0893(17) -0.0011(11) 0.0636(15) 0.0105(11)
    N3 0.0751(14) 0.0451(12) 0.0819(16) 0.0064(10) 0.0507(14) 0.0054(10)
    N4 0.0409(9) 0.0459(10) 0.0497(10) 0.0017(7) 0.0278(8) 0.0002(8)
    C1 0.0418(10) 0.0438(11) 0.0449(11) -0.0055(8) 0.0296(9) -0.0073(8)
    C2 0.0474(11) 0.0421(11) 0.0411(10) -0.0026(9) 0.0303(9) -0.0021(8)
    C3 0.0387(10) 0.0404(10) 0.0391(10) -0.0002(8) 0.0250(8) -0.0078(8)
    C4 0.0408(10) 0.0467(12) 0.0445(11) 0.0022(9) 0.0250(9) -0.0040(9)
    C5 0.0336(9) 0.0449(11) 0.0335(9) -0.0040(8) 0.0176(8) -0.0014(8)
    C6 0.0681(16) 0.0732(17) 0.0717(17) -0.0009(13) 0.0532(15) -0.0078(13)
_geom_special_details
;
All e.s.d.'s (except the e.s.d. in the dihedral angle between two l.s. planes)
are estimated using the full covariance matrix. The cell e.s.d.'s are taken
into account individually in the estimation of e.s.d.'s in distances, angles
and torsion angles; correlations between e.s.d.'s in cell parameters are only
used when they are defined by crystal symmetry. An approximate (isotropic)
treatment of cell e.s.d.'s is used for estimating e.s.d.'s involving l.s.
planes.
;
loop_
    _geom_bond_atom_site_label_1
    _geom_bond_atom_site_label_2
    _geom_bond_site_symmetry_2
    _geom_bond_distance
    _geom_bond_publ_flag
    S1 C5 . 1.732(2) ?
    S1 C4 . 1.821(2) ?
    N1 C5 . 1.321(3) ?
    N1 N2 . 1.353(3) ?
    N2 N3 . 1.291(3) ?
    N3 N4 . 1.347(3) ?
    N4 C5 . 1.344(3) ?
    N4 C6 . 1.450(3) ?
    C1 C3 5 1.388(3) ?
    C1 C2 . 1.389(3) ?
    C1 H1 . 0.9300 ?
    C2 C3 . 1.394(3) ?
    C2 H2 . 0.9300 ?
    C3 C1 5 1.388(3) ?
    C3 C4 . 1.509(3) ?
    C4 H4A . 0.9700 ?
    C4 H4B . 0.9700 ?
    C6 H6A . 0.9600 ?
    C6 H6B . 0.9600 ?
    C6 H6C . 0.9600 ?
loop_
    _geom_angle_atom_site_label_1
    _geom_angle_atom_site_label_2
    _geom_angle_atom_site_label_3
    _geom_angle_site_symmetry_1
    _geom_angle_site_symmetry_3
    _geom_angle
    _geom_angle_publ_flag
    C5 S1 C4 . . 100.20(10) ?
    C5 N1 N2 . . 105.50(19) ?
    N3 N2 N1 . . 111.44(19) ?
    N2 N3 N4 . . 106.27(19) ?
    C5 N4 N3 . . 108.20(18) ?
    C5 N4 C6 . . 129.58(19) ?
    N3 N4 C6 . . 122.13(19) ?
    C3 C1 C2 5 . 120.44(18) ?
    C3 C1 H1 5 . 119.8 ?
    C2 C1 H1 . . 119.8 ?
    C1 C2 C3 . . 120.64(18) ?
    C1 C2 H2 . . 119.7 ?
    C3 C2 H2 . . 119.7 ?
    C1 C3 C2 5 . 118.92(18) ?
    C1 C3 C4 5 . 120.31(18) ?
    C2 C3 C4 . . 120.77(18) ?
    C3 C4 S1 . . 113.41(14) ?
    C3 C4 H4A . . 108.9 ?
    S1 C4 H4A . . 108.9 ?
    C3 C4 H4B . . 108.9 ?
    S1 C4 H4B . . 108.9 ?
    H4A C4 H4B . . 107.7 ?
    N1 C5 N4 . . 108.57(19) ?
    N1 C5 S1 . . 128.22(17) ?
    N4 C5 S1 . . 123.19(15) ?
    N4 C6 H6A . . 109.5 ?
    N4 C6 H6B . . 109.5 ?
    H6A C6 H6B . . 109.5 ?
    N4 C6 H6C . . 109.5 ?
    H6A C6 H6C . . 109.5 ?
    H6B C6 H6C . . 109.5 ?
loop_
    _geom_torsion_atom_site_label_1
    _geom_torsion_atom_site_label_2
    _geom_torsion_atom_site_label_3
    _geom_torsion_atom_site_label_4
    _geom_torsion_site_symmetry_1
    _geom_torsion_site_symmetry_2
    _geom_torsion_site_symmetry_3
    _geom_torsion_site_symmetry_4
    _geom_torsion
    _geom_torsion_publ_flag
    C5 N1 N2 N3 . . . . -0.3(3) ?
    N1 N2 N3 N4 . . . . -0.4(3) ?
    N2 N3 N4 C5 . . . . 0.9(3) ?
    N2 N3 N4 C6 . . . . 177.8(2) ?
    C3 C1 C2 C3 5 . . . 0.0(3) ?
    C1 C2 C3 C1 . . . 5 0.0(3) ?
    C1 C2 C3 C4 . . . . -178.97(18) ?
    C1 C3 C4 S1 5 . . . 119.20(18) ?
    C2 C3 C4 S1 . . . . -61.8(2) ?
    C5 S1 C4 C3 . . . . -76.96(17) ?
    N2 N1 C5 N4 . . . . 0.9(2) ?
    N2 N1 C5 S1 . . . . -177.38(17) ?
    N3 N4 C5 N1 . . . . -1.2(2) ?
    C6 N4 C5 N1 . . . . -177.7(2) ?
    N3 N4 C5 S1 . . . . 177.23(15) ?
    C6 N4 C5 S1 . . . . 0.6(3) ?
    C4 S1 C5 N1 . . . . -15.1(2) ?
    C4 S1 C5 N4 . . . . 166.87(16) ?
loop_
    _geom_hbond_atom_site_label_D
    _geom_hbond_atom_site_label_H
    _geom_hbond_atom_site_label_A
    _geom_hbond_site_symmetry_A
    _geom_hbond_distance_DH
    _geom_hbond_distance_HA
    _geom_hbond_distance_DA
    _geom_hbond_angle_DHA
    C4 H4B N2 1_545 0.97 2.58 3.429(3) 145
    C6 H6A Cg~benzene~ 2_555 0.96 2.82 3.545(4) 133
_iucr_refine_instructions_details
;
TITL 1 in C2/c
CELL 0.71073  18.4636   7.6392  13.6251  90.000 126.999  90.000
ZERR   4.00   0.0044   0.0018   0.0033   0.000   0.004   0.000
LATT 7
SYMM -X, Y, 0.5-Z
SFAC C  N  S  H
UNIT 48  32  8  56
REM OMIT -3 50.1
OMIT 2 0 0
L.S. 15
ACTA
BOND $H
FMAP 2
PLAN 10
mpla n1 n2 n3 n4 c5
htab
conf
size 0.25 0.10 0.10
EQIV $1 x, -1+y, z
HTAB C4 N2_$1
TEMP 23.000
REM WGHT    0.120500    0.009600
REM WGHT    0.062200    1.208800
REM WGHT    0.058000    1.038300
REM WGHT    0.057900    1.035700
REM WGHT    0.057900    1.035400
REM WGHT    0.058200    0.983600
WGHT    0.058200    0.981500
FVAR       0.09845
S1    3    0.150960    0.076069    0.363932    11.00000    0.05417    0.04393 =
         0.03757   -0.00014    0.02801   -0.00486
N1    2    0.169114    0.387163    0.278771    11.00000    0.07105    0.04911 =
         0.06428    0.00375    0.04974   -0.00566
N2    2    0.155953    0.557959    0.290195    11.00000    0.08952    0.04876 =
         0.08932    0.01054    0.06364   -0.00114
N3    2    0.125499    0.576901    0.353589    11.00000    0.07514    0.04507 =
         0.08194    0.00544    0.05074    0.00635
N4    2    0.117599    0.414503    0.384668    11.00000    0.04094    0.04590 =
         0.04972    0.00019    0.02781    0.00169
C1    1   -0.073480   -0.101416   -0.031692    11.00000    0.04181    0.04377 =
         0.04486   -0.00725    0.02960   -0.00553
AFIX  43
H1    4   -0.122513   -0.169749   -0.052313    11.00000   -1.20000
AFIX   0
C2    1    0.005408   -0.101268    0.088325    11.00000    0.04741    0.04215 =
         0.04109   -0.00208    0.03028   -0.00257
AFIX  43
H2    4    0.008746   -0.169581    0.147429    11.00000   -1.20000
AFIX   0
C3    1    0.079628    0.000266    0.121059    11.00000    0.03872    0.04045 =
         0.03910   -0.00776    0.02505   -0.00019
C4    1    0.165970   -0.001610    0.250875    11.00000    0.04081    0.04667 =
         0.04454   -0.00403    0.02500    0.00222
AFIX  23
H4A   4    0.210718    0.071211    0.254872    11.00000   -1.20000
H4B   4    0.189445   -0.120182    0.271839    11.00000   -1.20000
AFIX   0
C5    1    0.145628    0.299606    0.339274    11.00000    0.03359    0.04486 =
         0.03352   -0.00140    0.01758   -0.00404
C6    1    0.088002    0.383765    0.460551    11.00000    0.06814    0.07323 =
         0.07173   -0.00777    0.05325   -0.00090
AFIX 137
H6A   4    0.038677    0.301746    0.420297    11.00000   -1.50000
H6B   4    0.068281    0.492104    0.473090    11.00000   -1.50000
H6C   4    0.137453    0.337097    0.538501    11.00000   -1.50000
HKLF 4
REM  1 in C2/c
REM R1 =  0.0402 for   1412 Fo > 4sig(Fo)  and  0.0531 for all   1758 data
REM    101 parameters refined using      0 restraints
END
WGHT      0.0582      0.9814
REM Highest difference peak  0.422,  deepest hole -0.257,  1-sigma level  0.053
Q1    1   0.1520  0.8126  0.3669  11.00000  0.05    0.42
Q2    1   0.0650 -0.0928  0.1118  11.00000  0.05    0.28
Q3    1   0.1198  0.4538  0.5367  11.00000  0.05    0.25
Q4    1   0.1262  0.3392  0.3592  11.00000  0.05    0.25
Q5    1   0.0888  0.0065  0.0701  11.00000  0.05    0.24
Q6    1   0.1414  0.2012  0.3404  11.00000  0.05    0.22
Q7    1   0.0929  0.2508  0.4782  11.00000  0.05    0.22
Q8    1   0.1014  0.1317  0.3279  11.00000  0.05    0.21
Q9    1   0.1193  0.4976  0.3682  11.00000  0.05    0.21
Q10   1   0.0732  0.0952  0.1022  11.00000  0.05    0.21
;
