# Supplementary material for: 5,5′-[(1,4-Phenyl­enedimethyl­ene)bis­(sulfanedi­yl)]bis­(1-methyl-1H-1,2,3,4-tetra­zole)
Source: Acta Crystallogr Sect E Struct Rep Online. 2011 Oct 29;67(Pt 11):o3063. doi: 10.1107/S1600536811043182 (PMC3247454; doi:10.1107/S1600536811043182)
Supplement: Supplementary file 2 [file e-67-o3063-Isup2.hkl]

# 
# h,k,l, Fc-squared, Fo-squared, sigma(Fo-squared) and status flag 
# 
data_I
_shelx_title ' 1 in C2/c' 
_shelx_refln_list_code          4 
_shelx_F_calc_maximum      311.98 
_exptl_crystal_F_000       696.00 
_reflns_d_resolution_high  0.7673 
 
loop_ 
 _symmetry_equiv_pos_as_xyz 
 'x, y, z' 
 '-x, y, -z+1/2' 
 'x+1/2, y+1/2, z' 
 '-x+1/2, y+1/2, -z+1/2' 
 '-x, -y, -z' 
 'x, -y, z-1/2' 
 '-x+1/2, -y+1/2, -z' 
 'x+1/2, -y+1/2, z-1/2' 
 
_cell_length_a    18.4636 
_cell_length_b     7.6392 
_cell_length_c    13.6251 
_cell_angle_alpha  90.000 
_cell_angle_beta  126.999 
_cell_angle_gamma  90.000 
 
_shelx_F_squared_multiplier     1.000 
 
loop_ 
 _refln_index_h 
 _refln_index_k 
 _refln_index_l 
 _refln_F_squared_calc 
 _refln_F_squared_meas 
 _refln_F_squared_sigma 
 _refln_observed_status 
   4   0   0    69092.32    72226.86   1552.70 o 
   6   0   0    11625.03     9090.26    200.15 o 
   8   0   0      908.06     1090.50     34.05 o 
  10   0   0     2147.01     2210.92     59.84 o 
  12   0   0     1867.40     1999.42     58.81 o 
  14   0   0     1094.83     1123.85     45.91 o 
  16   0   0      135.34      147.68     13.07 o 
   1   1   0     1563.06     1646.73     16.01 o 
   3   1   0     1718.93     2152.04     37.66 o 
   5   1   0     3018.81     3063.20     39.47 o 
   7   1   0        0.41       29.07      3.49 o 
   9   1   0     1546.61     1712.54     22.32 o 
  11   1   0       93.84      103.60      5.63 o 
  13   1   0     2116.40     2224.40     29.78 o 
  15   1   0       10.72        4.83      4.13 o 
  17   1   0      122.09      134.65     13.86 o 
  19   1   0        9.48       19.61     31.47 o 
   0   2   0    41292.76    41928.90    499.18 o 
   2   2   0      122.84       96.24      3.84 o 
   4   2   0     8272.81     8202.94     86.55 o 
   6   2   0      836.62      796.08     13.66 o 
   8   2   0       12.28       11.29      2.80 o 
  10   2   0      245.17      245.27      6.63 o 
  12   2   0      593.10      563.57      9.91 o 
  14   2   0       51.86       54.80      5.32 o 
  16   2   0       32.82       45.50      5.57 o 
  18   2   0       12.76        0.34      8.77 o 
   1   3   0     1651.01     1712.14     17.00 o 
   3   3   0     3437.28     3523.56     39.58 o 
   5   3   0      129.73      171.06      5.02 o 
   7   3   0        8.80       -1.54      2.77 o 
  11   3   0       36.58       33.56     10.83 o 
  13   3   0      218.05      218.44      9.79 o 
  15   3   0       52.87       56.27      7.67 o 
  17   3   0       43.60       44.98      6.65 o 
   0   4   0     4530.25     4669.61     51.17 o 
   2   4   0      147.76      152.24      4.27 o 
   4   4   0      346.95      278.02      6.75 o 
   6   4   0      161.99      176.74      6.11 o 
   8   4   0      341.88      303.31     14.10 o 
  10   4   0       19.11       27.14      8.37 o 
  12   4   0        1.67        3.54      7.43 o 
  14   4   0       30.55       35.82      6.85 o 
  16   4   0       30.24       22.55      6.85 o 
   1   5   0        0.68        2.33      2.81 o 
   3   5   0      199.68      229.08      7.24 o 
   5   5   0      487.55      462.62     13.33 o 
   7   5   0      588.68      517.88     19.24 o 
   9   5   0       60.46       64.81     10.14 o 
  11   5   0      244.09      222.74     15.11 o 
  13   5   0      373.37      361.71     13.66 o 
  15   5   0      123.78      103.56      9.55 o 
   0   6   0     3961.60     3754.27     44.26 o 
   2   6   0       21.32       20.20      3.80 o 
   4   6   0     1366.00     1227.18     23.64 o 
   6   6   0      691.50      675.99     16.99 o 
   8   6   0      574.75      522.44     12.98 o 
  10   6   0      168.70      171.92     11.64 o 
  12   6   0        2.03       -4.13      9.48 o 
  14   6   0       77.78       97.91     10.28 o 
   1   7   0       23.99       22.85      4.03 o 
   3   7   0        1.26       -4.48      5.79 o 
   5   7   0      149.41      163.94     10.77 o 
   7   7   0       61.08       75.55      9.92 o 
   9   7   0       62.14       79.17     10.09 o 
  11   7   0        5.95       10.11      8.44 o 
  13   7   0       53.46       70.02     10.42 o 
   0   8   0      137.39      127.99     22.18 o 
   2   8   0      110.73      117.02     10.11 o 
   4   8   0      324.15      334.65     15.14 o 
   6   8   0      248.19      280.65     14.15 o 
   8   8   0      221.94      250.69     15.08 o 
  10   8   0      168.25      188.21     14.37 o 
   1   9   0       45.50       59.84      8.25 o 
   3   9   0       52.43       55.85     12.38 o 
   5   9   0        4.19        3.81     10.32 o 
   7   9   0       21.07       10.32     11.67 o 
 -19   1   1        6.58       -6.19     13.41 o 
 -17   1   1      123.81      114.96     12.90 o 
 -15   1   1       44.31       41.28      3.31 o 
 -13   1   1      218.10      202.22      5.78 o 
 -11   1   1      219.77      198.89      5.00 o 
  -9   1   1       10.35       10.49      3.18 o 
  -7   1   1      715.09      564.15      7.59 o 
  -5   1   1     3217.13     3168.68     35.42 o 
  -3   1   1     3469.68     3289.02    184.33 o 
  -1   1   1    10088.47     9218.41    139.70 o 
   1   1   1       97.71       97.71      3.87 o 
   3   1   1     9745.86    10071.00    107.66 o 
   5   1   1      584.50      505.06     17.14 o 
   7   1   1      293.21      307.41      9.08 o 
   9   1   1     1399.49     1319.98     16.25 o 
  11   1   1       55.84       66.22      4.91 o 
  13   1   1       73.48       66.81      7.00 o 
  15   1   1       66.99       62.34      7.41 o 
  17   1   1       14.35       12.45     10.14 o 
 -18   2   1      136.76      131.62     10.60 o 
 -16   2   1       47.80       50.14      5.73 o 
 -14   2   1      421.23      385.27     11.32 o 
 -12   2   1      197.98      211.92      9.77 o 
 -10   2   1      355.84      317.91     11.02 o 
  -8   2   1     3850.56     3601.37     37.03 o 
  -6   2   1        9.65       52.55      5.21 o 
  -4   2   1    14006.30    13869.14    210.80 o 
  -2   2   1     3091.45     3112.81     27.79 o 
   0   2   1       91.67       79.68      6.36 o 
   2   2   1        1.92       19.40      3.11 o 
   4   2   1      333.50      365.16      6.92 o 
   6   2   1      287.60      192.74      5.70 o 
   8   2   1     1356.24     1307.55     18.61 o 
  10   2   1     1479.29     1359.95     17.30 o 
  12   2   1       66.52       67.36      6.74 o 
  14   2   1       14.65        8.83      4.44 o 
  16   2   1       82.05       77.35      7.51 o 
 -19   3   1        0.60        3.37      5.82 o 
 -17   3   1      108.75      114.49      7.99 o 
 -15   3   1        0.04        4.28      4.98 o 
 -13   3   1      227.12      239.77      9.80 o 
 -11   3   1       25.76       14.54      4.72 o 
  -9   3   1        3.07        2.92      2.60 o 
  -7   3   1       56.39       39.81      6.17 o 
  -5   3   1     2134.18     2137.27     38.98 o 
  -3   3   1     1292.42     1162.98     11.93 o 
  -1   3   1     2701.90     2758.00     24.06 o 
   1   3   1      305.04      328.69      5.23 o 
   3   3   1     3066.61     2967.37     40.62 o 
   5   3   1      881.31      927.48     16.34 o 
   7   3   1       29.21       19.15      7.89 o 
   9   3   1     1257.97     1212.18     34.05 o 
  11   3   1        8.95        9.29      6.87 o 
  13   3   1        9.18        8.30      7.03 o 
  15   3   1       93.68       90.57      7.06 o 
  17   3   1        3.54       -4.95      5.02 o 
 -18   4   1      193.64      186.72     10.81 o 
 -16   4   1       31.68       29.39      7.41 o 
 -14   4   1      689.84      702.10     17.41 o 
 -12   4   1      151.43      170.74      9.43 o 
 -10   4   1     1102.53     1122.99     21.84 o 
  -8   4   1     2756.13     2827.06     52.39 o 
  -6   4   1      387.35      374.36     10.49 o 
  -4   4   1     9163.11     9855.52     93.06 o 
  -2   4   1      167.61      115.08      3.60 o 
   0   4   1     5618.03     5816.00     44.86 o 
   2   4   1     3898.11     3853.09     32.58 o 
   4   4   1      217.70      229.22      6.99 o 
   6   4   1     3233.27     3253.96     46.03 o 
   8   4   1      655.21      655.65     20.82 o 
  10   4   1     1317.39     1309.43     31.47 o 
  12   4   1      400.51      439.35     17.55 o 
  14   4   1       42.09       41.96     13.05 o 
  16   4   1      194.52      177.88     10.34 o 
 -17   5   1       38.93       51.75      8.69 o 
 -15   5   1        9.67       20.95      6.85 o 
 -13   5   1       11.50       24.94      7.28 o 
 -11   5   1      172.96      178.36     10.85 o 
  -9   5   1       58.86       73.28      7.84 o 
  -7   5   1      176.02      166.24     12.02 o 
  -5   5   1      197.69      196.34      7.88 o 
  -3   5   1        0.20        0.83      2.62 o 
  -1   5   1      143.09      147.45      4.69 o 
   1   5   1       83.74      108.77      3.90 o 
   3   5   1        9.69        8.21      3.88 o 
   5   5   1      251.76      250.37     19.60 o 
   7   5   1        1.60       -2.53      7.93 o 
   9   5   1      149.09      173.79     13.36 o 
  11   5   1        7.54       11.14     10.32 o 
  13   5   1       59.27       49.20     14.44 o 
  15   5   1        9.43       17.33      7.46 o 
 -16   6   1        3.47        8.34      8.08 o 
 -14   6   1        0.86       -7.45      7.45 o 
 -12   6   1       32.50       33.44      8.30 o 
 -10   6   1       89.89       92.15      9.65 o 
  -8   6   1       42.04       26.00      8.43 o 
  -6   6   1      216.37      208.57      9.32 o 
  -4   6   1       16.22       17.54      5.11 o 
  -2   6   1       81.42       78.97      4.56 o 
   0   6   1      607.10      612.48      8.91 o 
   2   6   1      442.39      419.18      8.27 o 
   4   6   1      100.26      117.73      9.11 o 
   6   6   1      193.32      180.61     14.21 o 
   8   6   1        0.83        8.54      9.10 o 
  10   6   1       61.81       66.29     11.60 o 
  12   6   1       51.13       80.43     14.96 o 
  14   6   1       18.97       12.50      7.97 o 
 -13   7   1       14.75        8.57      9.56 o 
 -11   7   1       29.21       27.99     10.49 o 
  -9   7   1        8.01        0.16      4.35 o 
  -7   7   1        0.05        4.53      6.03 o 
  -5   7   1       84.19       86.09     10.59 o 
  -3   7   1      199.77      163.96      6.30 o 
  -1   7   1      111.46      105.22      5.49 o 
   1   7   1        5.72        5.47      3.77 o 
   3   7   1      222.31      210.17     11.22 o 
   5   7   1        8.48        2.54      9.40 o 
   7   7   1        5.91        1.26      9.83 o 
   9   7   1       83.76       61.51     12.75 o 
  11   7   1       19.43        7.94      8.44 o 
 -12   8   1       11.28        6.58      9.78 o 
 -10   8   1        5.08       -6.95     11.85 o 
  -8   8   1       88.35      108.27     11.70 o 
  -6   8   1        7.98       16.91      6.92 o 
  -4   8   1      211.04      253.28     13.60 o 
  -2   8   1        4.20        0.64      4.67 o 
   0   8   1        3.11       -3.31      4.62 o 
   2   8   1       13.40       13.09      7.12 o 
   4   8   1        6.02       26.90      8.20 o 
   6   8   1       11.25       31.20     12.02 o 
   8   8   1       65.84       68.02      5.94 o 
  10   8   1       73.06       81.95     11.64 o 
  -7   9   1      117.65      126.20     11.69 o 
  -5   9   1      170.65      153.50     11.89 o 
  -3   9   1      108.25      101.82     10.87 o 
  -1   9   1      229.02      240.73     10.32 o 
   1   9   1        0.79       10.32      8.40 o 
   3   9   1      200.67      214.40     23.21 o 
   5   9   1       60.45       52.37      8.76 o 
   7   9   1       35.98       47.63     13.48 o 
 -18   0   2      107.91       96.80     14.44 o 
 -16   0   2      191.41      190.94      9.82 o 
 -14   0   2       45.77       38.68      6.09 o 
 -12   0   2      886.93      833.10     18.51 o 
 -10   0   2      200.96      206.42      8.75 o 
  -8   0   2     8533.97     8892.17    189.83 o 
  -6   0   2       51.12       56.74      7.22 o 
  -4   0   2    44770.11    47981.43    568.98 o 
  -2   0   2     9766.16    10581.06    226.97 o 
   0   0   2     4798.11     4904.67    105.23 o 
   2   0   2    97334.36   102114.66   1084.37 o 
   4   0   2     2257.47     2628.38     42.14 o 
   6   0   2    30832.12    32969.37    501.54 o 
   8   0   2     3867.54     4147.68     93.88 o 
  10   0   2     2256.96     2272.40     44.48 o 
  12   0   2      761.94      845.14     24.43 o 
  14   0   2       56.54       71.11     11.29 o 
  16   0   2       51.24       33.01     10.21 o 
 -19   1   2       77.88       67.21      7.99 o 
 -17   1   2      301.64      342.92     19.60 o 
 -15   1   2       23.09       23.02      4.36 o 
 -13   1   2      171.25      160.80      5.76 o 
 -11   1   2     1007.85     1048.31     15.39 o 
  -9   1   2     1707.39     1828.98     20.12 o 
  -7   1   2     1590.32     1836.27     30.61 o 
  -5   1   2     2692.31     2758.90     26.50 o 
  -3   1   2    11911.62    12555.02    104.47 o 
  -1   1   2     5442.08     6082.97     58.17 o 
   1   1   2      209.28      191.69      6.03 o 
   3   1   2     5480.61     5936.25     64.71 o 
   5   1   2     1066.52     1063.09     12.47 o 
   7   1   2     1762.00     1641.48     18.93 o 
   9   1   2      597.20      512.60      8.84 o 
  11   1   2      443.59      439.24      8.05 o 
  13   1   2        1.46       -0.41      5.64 o 
  15   1   2      238.62      236.95     16.73 o 
  17   1   2       60.08       78.75     24.24 o 
 -20   2   2       21.49       23.43      5.82 o 
 -18   2   2        2.85       -1.90      7.58 o 
 -16   2   2      225.52      199.55      9.02 o 
 -14   2   2       75.51       68.79      6.73 o 
 -12   2   2        9.42       21.43      3.21 o 
 -10   2   2        9.12       23.83      2.74 o 
  -8   2   2     1057.17     1035.22     14.49 o 
  -6   2   2        1.23        8.84      2.52 o 
  -4   2   2     8623.24     8586.34     90.92 o 
  -2   2   2      166.87      130.77      3.51 o 
   0   2   2     2318.32     2253.61     25.65 o 
   2   2   2     6737.85     6172.06     66.10 o 
   4   2   2      343.64      333.65     10.85 o 
   6   2   2     3784.01     3675.75     38.03 o 
   8   2   2      797.23      815.34     16.23 o 
  10   2   2      429.13      429.57     12.83 o 
  12   2   2       76.83       95.54      6.59 o 
  14   2   2       11.83       13.59      5.82 o 
  16   2   2        7.45       10.19      5.88 o 
 -19   3   2        0.00        0.03      6.10 o 
 -17   3   2        0.00       -3.51      6.66 o 
 -15   3   2        0.48       -3.74      5.28 o 
 -13   3   2       30.71       24.81      5.52 o 
 -11   3   2        2.19        0.56      2.83 o 
  -9   3   2        4.46        6.42      3.72 o 
  -7   3   2      717.23      785.50      9.31 o 
  -5   3   2       55.38       61.24      4.19 o 
  -3   3   2     1144.69     1341.28     12.14 o 
  -1   3   2      892.39     1019.16      9.88 o 
   1   3   2        5.81       18.94      3.03 o 
   3   3   2      258.52      296.57      6.82 o 
   5   3   2     1157.98     1232.27     17.79 o 
   7   3   2        0.03       -1.68      2.31 o 
   9   3   2      822.30      776.34     16.68 o 
  11   3   2        9.19        9.68      7.03 o 
  13   3   2       47.99       48.27      8.75 o 
  15   3   2       13.32        9.38      6.11 o 
 -18   4   2        4.85        2.71      6.60 o 
 -16   4   2       12.44       15.58      6.51 o 
 -14   4   2       15.42       25.97      6.23 o 
 -12   4   2      332.17      274.87     11.34 o 
 -10   4   2       66.75       49.90      7.87 o 
  -8   4   2        3.56       11.40      2.39 o 
  -6   4   2      114.11      117.05      5.24 o 
  -4   4   2       53.88       43.47      2.72 o 
  -2   4   2     1024.63     1098.80     11.18 o 
   0   4   2      695.57      644.99      7.85 o 
   2   4   2     4039.17     4333.38     49.35 o 
   4   4   2       28.15       19.68      3.22 o 
   6   4   2      670.16      664.86     15.12 o 
   8   4   2       19.54       30.95     13.41 o 
  10   4   2        2.56        2.17      7.19 o 
  12   4   2       17.07       25.38     12.38 o 
  14   4   2       22.05       20.32     17.02 o 
 -17   5   2       83.63       90.91      9.40 o 
 -15   5   2      526.70      466.52     15.59 o 
 -13   5   2      209.23      194.47     11.19 o 
 -11   5   2     1665.55     1498.33     28.07 o 
  -9   5   2      799.46      746.14     13.29 o 
  -7   5   2      172.68      150.78      7.45 o 
  -5   5   2     1271.54     1180.04     16.72 o 
  -3   5   2       67.62       65.48      3.58 o 
  -1   5   2        8.98       19.35      2.71 o 
   1   5   2     1020.08      943.07     11.27 o 
   3   5   2       23.78       32.99      9.24 o 
   5   5   2       55.76       43.33      9.10 o 
   7   5   2      180.74      170.23     13.07 o 
   9   5   2        0.18       17.54     13.41 o 
  11   5   2      164.57      160.58     13.88 o 
  13   5   2        0.54       -5.78     13.41 o 
 -16   6   2        3.41        0.46      7.67 o 
 -14   6   2       17.92       24.09     15.72 o 
 -12   6   2      467.79      463.64     16.17 o 
 -10   6   2        8.16        8.02      4.17 o 
  -8   6   2      571.34      493.57     18.47 o 
  -6   6   2      868.93      847.52     18.61 o 
  -4   6   2      490.42      429.75      8.83 o 
  -2   6   2     2911.87     2670.28     25.43 o 
   0   6   2       10.36       32.24      3.60 o 
   2   6   2     4265.10     4025.84     48.45 o 
   4   6   2       70.62       68.60     10.56 o 
   6   6   2      925.80      919.51     36.11 o 
   8   6   2       92.99      101.68     13.07 o 
  10   6   2       18.70       17.21     11.86 o 
  12   6   2       20.49       25.52     10.65 o 
 -15   7   2      204.95      227.81     14.80 o 
 -13   7   2        4.08       -6.61      8.03 o 
 -11   7   2      451.11      452.97     18.74 o 
  -9   7   2       17.42       20.95      8.19 o 
  -7   7   2       60.67       63.48      8.49 o 
  -5   7   2       45.15       57.77      7.11 o 
  -3   7   2      104.18      112.47      6.18 o 
  -1   7   2        3.41       11.42      3.98 o 
   1   7   2      328.73      361.35     10.86 o 
   3   7   2       21.88        1.40      9.10 o 
   5   7   2       40.41       53.00     11.67 o 
   7   7   2      171.15      183.28     16.31 o 
   9   7   2        8.16       24.96     11.29 o 
  11   7   2      128.20      155.17     16.59 o 
 -12   8   2      144.50      140.92     13.47 o 
 -10   8   2        1.67       11.49      9.38 o 
  -8   8   2      287.91      316.20     13.09 o 
  -6   8   2      353.32      373.41     15.63 o 
  -4   8   2      108.15      140.19      9.36 o 
  -2   8   2     1185.62     1220.85     19.10 o 
   0   8   2       29.21       39.62      8.40 o 
   2   8   2      534.82      563.43     19.91 o 
   4   8   2        7.63       -3.84      6.87 o 
   6   8   2       55.93       58.33     13.13 o 
   8   8   2       43.34       69.39     14.21 o 
  -9   9   2        1.70        4.76      8.37 o 
  -7   9   2        0.36       -8.22     11.86 o 
  -5   9   2        0.52        2.42      8.18 o 
  -3   9   2      121.13      126.91     10.87 o 
  -1   9   2       88.22       82.08      8.37 o 
   1   9   2       37.80       44.96      9.15 o 
   3   9   2        4.44       -3.10     10.32 o 
   5   9   2        4.14        7.07      9.90 o 
 -21   1   3       30.91       28.80      6.17 o 
 -19   1   3        8.53        5.10      5.09 o 
 -17   1   3       74.79       74.00      6.74 o 
 -15   1   3      221.51      225.70      8.21 o 
 -13   1   3      168.90      167.90      6.99 o 
 -11   1   3      125.33      124.37      4.78 o 
  -9   1   3     1340.98     1441.86     18.74 o 
  -7   1   3     1161.37     1235.93     14.90 o 
  -5   1   3       75.94      118.14      3.46 o 
  -3   1   3     3619.80     3398.05     42.68 o 
  -1   1   3      706.47      741.70      8.10 o 
   1   1   3     4835.49     4655.31     77.01 o 
   3   1   3      120.86      141.81      4.04 o 
   5   1   3     3688.72     3785.48     33.22 o 
   7   1   3       94.97       95.84      3.78 o 
   9   1   3      122.35      112.12      4.23 o 
  11   1   3      432.99      388.48      9.38 o 
  13   1   3       11.15       15.79      5.23 o 
  15   1   3       60.01       73.02     12.90 o 
 -20   2   3        0.01       -5.46      5.46 o 
 -18   2   3        0.28       -5.35      5.35 o 
 -16   2   3      660.05      626.19     15.05 o 
 -14   2   3      108.15      101.80      6.93 o 
 -12   2   3     1341.18     1277.59     23.91 o 
 -10   2   3     1249.37     1300.05     18.01 o 
  -8   2   3     2990.37     2985.85     24.65 o 
  -6   2   3     3561.15     3272.86     49.53 o 
  -4   2   3     3591.21     3942.92     32.20 o 
  -2   2   3    21001.30    21175.87    156.47 o 
   0   2   3       86.86       83.55      4.94 o 
   2   2   3      725.35      652.66      9.97 o 
   4   2   3      627.27      515.58     21.97 o 
   6   2   3        0.01        3.35      2.88 o 
   8   2   3       15.28       20.75      4.21 o 
  10   2   3      878.17      833.96     15.79 o 
  12   2   3       88.20       77.58      7.80 o 
  14   2   3      121.49      128.06      9.22 o 
  16   2   3        0.15        4.13     11.86 o 
 -19   3   3        1.14       -2.31      5.98 o 
 -17   3   3       65.79       67.52      7.73 o 
 -15   3   3      205.13      241.69     10.47 o 
 -13   3   3      134.23      144.17      9.55 o 
 -11   3   3       73.95       87.14      8.92 o 
  -9   3   3      734.25      694.75      9.65 o 
  -7   3   3      301.34      283.80      8.25 o 
  -5   3   3     1200.55     1254.15     12.18 o 
  -3   3   3     4735.80     4717.96     34.49 o 
  -1   3   3        1.09        9.54      2.20 o 
   1   3   3     2882.80     2900.97     40.47 o 
   3   3   3     1156.39     1120.80     12.97 o 
   5   3   3     2523.25     2368.57     30.33 o 
   7   3   3      278.50      166.02     13.93 o 
   9   3   3        7.20       12.71      6.16 o 
  11   3   3      536.80      546.79     24.24 o 
  13   3   3       10.58        5.30      7.12 o 
  15   3   3       16.21       25.15      7.62 o 
 -18   4   3       29.86       44.78      8.61 o 
 -16   4   3      655.23      653.95     17.17 o 
 -14   4   3       38.37       31.81      6.61 o 
 -12   4   3     1864.06     1941.29     32.25 o 
 -10   4   3      513.24      508.78     12.12 o 
  -8   4   3     3415.31     3488.59     41.19 o 
  -6   4   3     2475.96     2479.71     27.28 o 
  -4   4   3      270.56      261.36      5.74 o 
  -2   4   3     8345.16     8925.10     72.61 o 
   0   4   3       69.71       53.01      4.09 o 
   2   4   3     3079.42     3098.05     37.07 o 
   4   4   3     1543.38     1546.66     37.82 o 
   6   4   3      236.72      246.00     10.72 o 
   8   4   3      500.48      528.33     18.59 o 
  10   4   3      314.41      329.41     17.02 o 
  12   4   3      214.52      211.84     14.31 o 
  14   4   3      159.04      178.05     12.11 o 
 -17   5   3        1.89        5.66      7.12 o 
 -15   5   3      183.35      206.35     21.89 o 
 -13   5   3       95.66      102.45     10.04 o 
 -11   5   3       47.90       68.29      5.85 o 
  -9   5   3      467.94      440.37      9.70 o 
  -7   5   3      443.62      386.02     11.14 o 
  -5   5   3      259.73      227.98      6.34 o 
  -3   5   3     1197.68     1060.84     11.76 o 
  -1   5   3       62.26       89.40      3.98 o 
   1   5   3      694.12      608.46     12.93 o 
   3   5   3      373.78      387.52     12.86 o 
   5   5   3       65.89       68.31     10.14 o 
   7   5   3      303.43      322.25     21.15 o 
   9   5   3        5.31        2.15      8.37 o 
  11   5   3       83.68       95.14     23.21 o 
  13   5   3       20.10       32.41     10.11 o 
 -16   6   3       40.15       44.68      8.89 o 
 -14   6   3        0.31        3.30      7.28 o 
 -12   6   3        5.17        2.31      7.10 o 
 -10   6   3       75.86       77.13      5.37 o 
  -8   6   3        0.27        2.62      6.40 o 
  -6   6   3        7.32        4.37      5.55 o 
  -4   6   3      506.40      492.05     11.99 o 
  -2   6   3       48.21       48.53      3.92 o 
   0   6   3        2.60        5.66      3.19 o 
   2   6   3      126.17      132.86      8.95 o 
   4   6   3       50.91       42.53     10.14 o 
   6   6   3        2.87       19.71     20.12 o 
   8   6   3      105.83      118.38     13.80 o 
  10   6   3        7.96       12.82      9.90 o 
  12   6   3       15.91       -5.02     10.11 o 
 -15   7   3        2.01       10.24      8.44 o 
 -13   7   3       14.91       -2.11      7.93 o 
 -11   7   3        0.05        4.01      4.32 o 
  -9   7   3        7.13        0.00      5.95 o 
  -7   7   3      241.71      226.82     10.48 o 
  -5   7   3      182.71      200.44      9.60 o 
  -3   7   3       22.36       29.59      4.36 o 
  -1   7   3       93.99       77.52      5.05 o 
   1   7   3       15.55       11.81      6.11 o 
   3   7   3        6.12        6.27      9.10 o 
   5   7   3      177.38      182.12     15.67 o 
   7   7   3       28.96       19.26     12.90 o 
   9   7   3        0.38        5.02     10.87 o 
 -12   8   3       71.25       67.58     12.04 o 
 -10   8   3       99.62      102.28      7.04 o 
  -8   8   3      103.57      103.28     10.13 o 
  -6   8   3       49.30       62.34     15.99 o 
  -4   8   3       88.66       93.15      7.89 o 
  -2   8   3      291.72      338.03      9.96 o 
   0   8   3       13.61        9.29     10.32 o 
   2   8   3        4.02       12.60      7.81 o 
   4   8   3       53.98       59.53      8.88 o 
   6   8   3        0.28      -13.41     13.41 o 
   8   8   3        2.83       -3.99     11.86 o 
  -9   9   3      116.00      124.31     20.79 o 
  -7   9   3        1.82       14.91     10.41 o 
  -5   9   3       57.83       56.31     11.86 o 
  -3   9   3      249.89      292.00     12.37 o 
  -1   9   3       45.51       53.09     17.54 o 
   1   9   3      228.49      255.86     19.60 o 
   3   9   3       11.46       11.35     11.35 o 
   5   9   3      161.90      163.01     17.54 o 
 -20   0   4       76.84       88.73     11.35 o 
 -18   0   4       77.37       82.11      9.15 o 
 -16   0   4      187.58      181.65     11.40 o 
 -14   0   4      458.68      516.63     16.11 o 
 -12   0   4       67.79      100.01      7.63 o 
 -10   0   4      178.83      139.28     11.35 o 
  -8   0   4     1211.52     1220.28     19.27 o 
  -6   0   4     4596.20     4608.23     57.36 o 
  -4   0   4       28.47       25.43      3.47 o 
   0   0   4     8616.87     8943.76    191.90 o 
   2   0   4     9285.33    11031.60    138.74 o 
   4   0   4     7711.46     7802.79     86.19 o 
   6   0   4       32.86       34.99      4.02 o 
   8   0   4     4507.39     4396.18     51.45 o 
  10   0   4      327.61      361.04     16.78 o 
  12   0   4      260.45      207.38     15.32 o 
  14   0   4      356.32      404.90     33.01 o 
 -21   1   4       98.84      103.33      8.75 o 
 -19   1   4       37.11       65.63     10.79 o 
 -17   1   4     1144.67     1116.64     22.94 o 
 -15   1   4      215.30      268.83      8.84 o 
 -13   1   4     3389.26     3257.70     39.38 o 
 -11   1   4       81.85       31.16     10.83 o 
  -9   1   4      777.00      726.43      8.37 o 
  -7   1   4     3398.30     3032.74     91.41 o 
  -5   1   4      828.72      912.06     14.12 o 
  -3   1   4     3238.80     3368.30     27.86 o 
  -1   1   4     2446.58     2465.79     24.88 o 
   1   1   4      872.91      868.30     15.60 o 
   3   1   4       19.82       35.14      2.72 o 
   5   1   4     1007.54     1016.76     12.52 o 
   7   1   4      160.30      176.43      5.21 o 
   9   1   4      510.23      518.73      9.40 o 
  11   1   4        7.04       11.31      4.74 o 
  13   1   4      386.08      403.60     10.58 o 
  15   1   4       19.89       22.70     10.87 o 
 -20   2   4        4.12       11.93      6.30 o 
 -18   2   4       53.27       54.20      7.12 o 
 -16   2   4        2.08        2.03      7.06 o 
 -14   2   4       36.59       43.43      5.90 o 
 -12   2   4        5.45        4.74      3.10 o 
 -10   2   4      153.46      244.91      6.56 o 
  -8   2   4      176.53      202.04      5.19 o 
  -6   2   4      746.00      936.93     11.35 o 
  -4   2   4      725.60      678.94      8.72 o 
  -2   2   4        8.13       29.15      3.90 o 
   0   2   4     1184.96     1198.73     14.29 o 
   2   2   4      869.51     1111.50     16.58 o 
   4   2   4      712.10      610.29     12.48 o 
   6   2   4       53.77       56.51      8.17 o 
   8   2   4      172.20      165.07      8.01 o 
  10   2   4       17.53       26.42      5.81 o 
  12   2   4        0.00       -0.07      5.51 o 
  14   2   4       48.46       59.26      7.93 o 
 -21   3   4        3.02        6.69      7.22 o 
 -19   3   4        5.94        1.84      5.98 o 
 -17   3   4       95.65       98.18      8.17 o 
 -15   3   4      105.69       95.47     10.34 o 
 -13   3   4      236.82      233.83     10.42 o 
 -11   3   4       24.03       24.61      5.41 o 
  -9   3   4      172.96      154.08      4.85 o 
  -7   3   4      690.13      740.99      9.84 o 
  -5   3   4      197.02      287.73      5.08 o 
  -3   3   4      166.35      225.34      6.35 o 
  -1   3   4       50.82       62.52      2.63 o 
   1   3   4      224.58      191.87      7.44 o 
   3   3   4       16.88       18.92      3.18 o 
   5   3   4      746.64      695.23     15.84 o 
   7   3   4       10.04        8.13      4.80 o 
   9   3   4       14.41       19.01      5.25 o 
  11   3   4       45.57       37.79      7.48 o 
  13   3   4       13.01       16.77     10.28 o 
 -20   4   4        8.38        7.04      7.46 o 
 -18   4   4       22.65       14.08      7.22 o 
 -16   4   4        0.60       -3.10     13.37 o 
 -14   4   4        8.07        4.37      6.14 o 
 -12   4   4      101.58      112.24      5.93 o 
 -10   4   4       76.58       57.23      5.65 o 
  -8   4   4      586.20      581.97     10.87 o 
  -6   4   4     1476.33     1345.38     12.96 o 
  -4   4   4        1.08        6.15      2.25 o 
  -2   4   4      421.84      456.48      7.02 o 
   0   4   4       89.90       93.58      4.41 o 
   2   4   4        3.12        2.17      5.29 o 
   4   4   4      152.25      154.85      8.90 o 
   6   4   4      918.73      908.15     26.32 o 
   8   4   4      531.93      512.81     19.33 o 
  10   4   4       52.21       43.75      8.03 o 
  12   4   4       23.25       23.74      7.85 o 
 -19   5   4      244.68      209.29     12.66 o 
 -17   5   4      219.44      183.24     11.64 o 
 -15   5   4      573.54      486.07     24.35 o 
 -13   5   4      817.35      775.45     19.32 o 
 -11   5   4        0.06        7.18      4.44 o 
  -9   5   4     1193.11     1126.42     19.69 o 
  -7   5   4     3408.71     3110.39     34.44 o 
  -5   5   4     1315.30     1257.08     15.34 o 
  -3   5   4     2976.77     2919.17     23.93 o 
  -1   5   4        0.22       14.33      3.21 o 
   1   5   4      328.51      322.13     12.40 o 
   3   5   4      266.24      252.39     13.95 o 
   5   5   4      540.43      526.95     20.71 o 
   7   5   4      879.64      851.88     25.99 o 
   9   5   4      138.35      133.51     13.13 o 
  11   5   4       70.77       73.83      9.55 o 
 -16   6   4       49.52       47.10      8.69 o 
 -14   6   4       14.48       19.27     10.86 o 
 -12   6   4        5.17        5.82      4.16 o 
 -10   6   4      273.59      268.37      8.68 o 
  -8   6   4      263.38      266.44     10.74 o 
  -6   6   4     1957.72     1858.53     20.97 o 
  -4   6   4      706.14      646.19     11.83 o 
  -2   6   4      968.47      920.28     12.56 o 
   0   6   4     1444.20     1360.99     21.16 o 
   2   6   4        1.28        6.71      6.37 o 
   4   6   4      823.51      806.85     25.50 o 
   6   6   4      664.34      667.78     26.31 o 
   8   6   4      444.13      399.46     19.97 o 
  10   6   4      155.28      156.30     16.00 o 
 -15   7   4       48.82       43.70      9.68 o 
 -13   7   4      186.45      212.96     13.84 o 
 -11   7   4       38.81       47.34      6.00 o 
  -9   7   4      427.19      447.86     15.07 o 
  -7   7   4      534.40      550.59     16.68 o 
  -5   7   4      268.04      267.88     11.32 o 
  -3   7   4      322.96      326.78      8.65 o 
  -1   7   4       13.61       24.72     10.71 o 
   1   7   4        0.10        0.75      6.11 o 
   3   7   4      310.53      350.73     28.68 o 
   5   7   4      207.42      217.17     17.51 o 
   7   7   4      264.00      331.23     24.24 o 
   9   7   4      155.35      187.29     18.57 o 
 -12   8   4       68.50       91.32      6.66 o 
 -10   8   4      274.19      309.15     13.27 o 
  -8   8   4        2.19       -7.14      7.43 o 
  -6   8   4      805.90      937.10     27.74 o 
  -4   8   4      237.46      257.70      8.55 o 
  -2   8   4      418.66      461.17     20.63 o 
   0   8   4      499.63      506.56     22.70 o 
   2   8   4        0.61       -5.16      9.73 o 
   4   8   4      344.46      393.26     27.52 o 
   6   8   4       64.02       61.54     13.86 o 
  -9   9   4      107.21       99.13     21.67 o 
  -7   9   4       17.48       21.00     14.44 o 
  -5   9   4       39.26       39.56      8.40 o 
  -3   9   4       27.25       11.53      7.81 o 
  -1   9   4        2.07        3.10     10.32 o 
   1   9   4        0.02        4.13     11.35 o 
   3   9   4      136.25      140.31     15.48 o 
 -21   1   5      140.18      132.14     10.56 o 
 -19   1   5      166.25      171.72      9.67 o 
 -17   1   5       86.15       84.69      7.36 o 
 -15   1   5       40.01       31.66      5.20 o 
 -13   1   5      102.25       94.97      8.66 o 
 -11   1   5      744.00      756.01     13.76 o 
  -9   1   5        1.95        8.79      2.17 o 
  -7   1   5     3671.25     3891.75     35.11 o 
  -5   1   5      332.62      401.65      6.64 o 
  -3   1   5      404.64      437.64      6.90 o 
  -1   1   5      173.53      117.74      4.73 o 
   1   1   5       23.52       20.80      3.82 o 
   3   1   5     1409.57     1349.70     17.87 o 
   5   1   5       75.97       60.78      3.96 o 
   7   1   5      831.34      801.33     15.39 o 
   9   1   5       75.11       76.01      6.28 o 
  11   1   5      108.53      113.20      7.70 o 
  13   1   5       41.10       38.35      9.05 o 
 -22   2   5       33.07       30.79      7.55 o 
 -20   2   5       74.14       57.21      7.83 o 
 -18   2   5        5.68        6.75      6.23 o 
 -16   2   5       14.23       17.42      5.86 o 
 -14   2   5      751.18      679.68     15.81 o 
 -12   2   5       46.84       57.92      5.11 o 
 -10   2   5     2458.44     2446.23     21.37 o 
  -8   2   5     1545.78     1546.88     15.99 o 
  -6   2   5     4818.47     5041.47     41.24 o 
  -4   2   5     3319.10     3070.28     44.53 o 
  -2   2   5      114.93      147.84      4.42 o 
   0   2   5     2934.14     2858.68     30.39 o 
   2   2   5     1220.07     1150.27     17.74 o 
   6   2   5      523.95      501.14     12.21 o 
   8   2   5       28.05       25.84      5.64 o 
  10   2   5        5.33       10.64      5.38 o 
  12   2   5      128.06      110.99      9.23 o 
 -21   3   5      142.85      128.87     14.81 o 
 -19   3   5      244.42      251.52     11.95 o 
 -17   3   5       36.75       41.53      7.22 o 
 -15   3   5       52.86       48.44      7.01 o 
 -13   3   5       43.73       41.85      7.92 o 
 -11   3   5      803.24      719.25     15.43 o 
  -9   3   5      254.60      320.27     15.42 o 
  -7   3   5     2942.82     2924.36     25.93 o 
  -5   3   5       54.54       57.79      2.97 o 
  -3   3   5       44.42       83.12      4.33 o 
  -1   3   5     1509.86     1579.25     16.92 o 
   1   3   5      727.68      745.13     11.44 o 
   3   3   5     1708.76     1750.00     25.35 o 
   5   3   5      939.28      919.53     21.15 o 
   7   3   5      793.16      782.05     15.77 o 
   9   3   5      258.21      271.43     10.67 o 
  11   3   5       11.37        3.13      8.50 o 
  13   3   5       39.93       38.86      8.62 o 
 -20   4   5      143.58      137.26     10.88 o 
 -18   4   5       48.33       64.79      8.57 o 
 -16   4   5       67.94       81.95      8.83 o 
 -14   4   5      921.33      917.30     20.88 o 
 -12   4   5        0.60        1.54      3.12 o 
 -10   4   5     2341.19     2395.08     45.23 o 
  -8   4   5     1632.77     1617.33     18.18 o 
  -6   4   5     4010.84     4114.05     35.77 o 
  -4   4   5     2640.54     2485.61     21.74 o 
  -2   4   5      281.75      299.42      5.30 o 
   0   4   5     2986.48     3010.54     29.75 o 
   2   4   5      192.90      172.28      7.87 o 
   4   4   5      729.43      755.21     15.62 o 
   6   4   5      677.63      693.39     15.52 o 
   8   4   5       26.73       18.32      6.75 o 
  10   4   5      171.83      189.03     11.69 o 
  12   4   5       40.12       46.44      9.08 o 
 -19   5   5       34.25       26.55      8.17 o 
 -17   5   5      161.44      187.10     12.09 o 
 -15   5   5        2.73        3.42      7.43 o 
 -13   5   5      462.18      470.13     11.93 o 
 -11   5   5      205.20      215.90      7.78 o 
  -9   5   5      100.28       88.58      9.37 o 
  -7   5   5      887.89      844.03     12.16 o 
  -5   5   5      522.75      493.50     10.95 o 
  -3   5   5      329.84      321.54      8.39 o 
  -1   5   5     1541.77     1496.18     17.77 o 
   1   5   5       18.63       17.61      4.62 o 
   3   5   5      653.51      685.89     15.34 o 
   5   5   5      301.76      304.95     16.64 o 
   7   5   5       89.14       89.47      9.84 o 
   9   5   5      162.57      172.98     17.91 o 
  11   5   5        0.26       -7.24      7.24 o 
 -18   6   5        0.47       -8.13      8.13 o 
 -16   6   5        1.53        4.90      8.13 o 
 -14   6   5       25.85       18.57      8.13 o 
 -12   6   5       32.57       28.90      4.71 o 
 -10   6   5       29.67       32.60      5.00 o 
  -8   6   5       12.64        8.97      5.85 o 
  -6   6   5       89.85       85.13      5.19 o 
  -4   6   5        5.27       10.06      5.25 o 
  -2   6   5       57.18       64.69      3.79 o 
   0   6   5       35.26       42.00      5.31 o 
   2   6   5       41.29       44.83      6.19 o 
   4   6   5        8.38       22.96     11.25 o 
   6   6   5        0.48       16.75      8.20 o 
   8   6   5        9.84        4.68      8.22 o 
  10   6   5        5.71       13.45      9.05 o 
 -15   7   5       10.89       -4.39      8.64 o 
 -13   7   5       96.76      113.14      7.22 o 
 -11   7   5        2.78        0.16      4.58 o 
  -9   7   5      124.17      125.06      9.02 o 
  -7   7   5        0.55       -6.86      6.93 o 
  -5   7   5      103.59       94.72      8.46 o 
  -3   7   5      159.89      176.14      7.41 o 
  -1   7   5       27.05       25.12      5.33 o 
   1   7   5       16.95       27.11      6.62 o 
   3   7   5        2.87        7.02      6.49 o 
   5   7   5        0.00       -5.03      8.13 o 
   7   7   5       39.30       27.12     13.69 o 
 -14   8   5       90.99       75.41     11.88 o 
 -12   8   5       17.55       24.80      7.01 o 
 -10   8   5      125.91      134.94     13.57 o 
  -8   8   5      220.07      226.13     16.11 o 
  -6   8   5      177.79      197.78     15.27 o 
  -4   8   5      107.82      140.13      7.05 o 
  -2   8   5       13.05       19.60      9.29 o 
   0   8   5       94.50      117.61     13.41 o 
   2   8   5       64.75       89.68      9.08 o 
   4   8   5        5.47        8.58      7.40 o 
  -9   9   5        7.67       13.82     10.65 o 
  -7   9   5      131.96      156.70     27.86 o 
  -5   9   5        9.77        3.28     12.38 o 
  -3   9   5       41.32       41.27     10.32 o 
  -1   9   5      161.39      150.63     15.48 o 
   1   9   5        1.46        7.22     11.35 o 
 -22   0   6       71.01       74.28     13.41 o 
 -20   0   6      241.05      257.92     19.60 o 
 -18   0   6      682.26      776.38     22.76 o 
 -16   0   6        5.60        3.42      6.90 o 
 -14   0   6        0.36       -6.17      6.17 o 
 -12   0   6     3763.57     4182.14     56.09 o 
 -10   0   6      444.40      685.25     47.46 o 
  -8   0   6     3280.62     3559.22     46.42 o 
  -6   0   6     9958.06    11462.48    139.53 o 
  -4   0   6     5651.47     6109.08     65.32 o 
  -2   0   6     1328.55     1311.23     23.50 o 
   0   0   6       27.87       22.96      3.58 o 
   2   0   6     2342.56     2308.10    134.67 o 
   4   0   6      140.42      167.56     20.12 o 
   6   0   6      688.96      754.24     22.97 o 
   8   0   6      238.69      225.96     33.01 o 
  10   0   6      593.34      539.54     21.85 o 
  12   0   6       43.07       60.12     12.40 o 
 -21   1   6       99.20       97.74      9.06 o 
 -19   1   6      190.99      204.85     10.88 o 
 -17   1   6      720.55      777.49     19.60 o 
 -15   1   6     1233.91     1246.23     25.76 o 
 -13   1   6      125.23      125.37      6.79 o 
 -11   1   6     9019.90     9276.95     73.68 o 
  -9   1   6        0.11        2.79      2.15 o 
  -7   1   6     3419.83     3510.37     35.45 o 
  -5   1   6     6976.65     7135.00     58.16 o 
  -3   1   6       74.49      116.70      4.29 o 
  -1   1   6     1406.72     1265.38     14.79 o 
   1   1   6     2381.39     2262.43     40.83 o 
   3   1   6      141.84      102.20     30.43 o 
   5   1   6      419.95      440.69     14.74 o 
   7   1   6      442.25      390.02     11.51 o 
   9   1   6      203.19      196.91      9.30 o 
  11   1   6      107.30      120.53      8.35 o 
  13   1   6        0.02        0.00     15.48 o 
 -22   2   6       19.66       29.55      7.97 o 
 -20   2   6       24.26       23.32      7.05 o 
 -18   2   6       75.78       75.29      8.08 o 
 -16   2   6        0.53       -1.65      7.20 o 
 -14   2   6       80.57       93.09      8.09 o 
 -12   2   6      493.47      501.70      7.84 o 
 -10   2   6      743.89      849.32     12.71 o 
  -8   2   6      518.85      441.94      6.88 o 
  -6   2   6     2432.89     2668.95     25.44 o 
  -4   2   6      275.85      241.14      5.27 o 
  -2   2   6      299.25      234.25      5.66 o 
   0   2   6      315.97      432.30      7.14 o 
   2   2   6      112.23      105.65      6.25 o 
   4   2   6      206.78      183.36      8.29 o 
   6   2   6       13.68       18.57      5.19 o 
   8   2   6      112.60      106.61      7.70 o 
  10   2   6       17.40       15.94      6.01 o 
  12   2   6        0.29       -4.01      7.02 o 
 -21   3   6      264.72      271.89     13.27 o 
 -19   3   6        2.45        6.60      8.37 o 
 -17   3   6      289.06      295.16     12.70 o 
 -15   3   6       55.66       49.46      9.47 o 
 -13   3   6       17.41       12.21      3.90 o 
 -11   3   6       57.64       46.19      7.96 o 
  -9   3   6     2231.04     2128.43     23.35 o 
  -7   3   6      721.60      648.85      8.01 o 
  -5   3   6      786.05      802.96     10.39 o 
  -3   3   6      253.07      262.10      5.40 o 
  -1   3   6       34.37       52.40      3.79 o 
   1   3   6        9.21       20.07      4.15 o 
   3   3   6      251.21      291.94     10.42 o 
   5   3   6      106.47      108.69      7.37 o 
   7   3   6        3.78        9.49      5.50 o 
   9   3   6       28.42       26.85      6.34 o 
  11   3   6       39.98       30.31      8.00 o 
 -20   4   6       14.43       -1.10      7.46 o 
 -18   4   6        2.41        5.13      7.36 o 
 -16   4   6       40.96       28.37      7.62 o 
 -14   4   6       22.26       28.85      6.41 o 
 -12   4   6      298.66      286.70      8.12 o 
 -10   4   6      107.25       95.75      5.44 o 
  -8   4   6      231.98      280.34      6.94 o 
  -6   4   6      497.48      466.02     12.15 o 
  -4   4   6        2.53        1.68      2.24 o 
  -2   4   6      250.01      247.10      7.13 o 
   0   4   6       24.52       23.49      4.58 o 
   2   4   6      702.37      678.54     15.03 o 
   4   4   6      370.83      372.58     12.18 o 
   6   4   6       21.18       18.12      6.22 o 
   8   4   6       24.60       26.14      7.59 o 
  10   4   6       10.97       12.83      9.86 o 
 -19   5   6       61.00       57.02      9.65 o 
 -17   5   6       55.36       50.65      8.69 o 
 -15   5   6      534.66      503.30     18.91 o 
 -13   5   6      311.32      303.77     10.27 o 
 -11   5   6     3151.30     2935.40     33.03 o 
  -9   5   6     1356.15     1254.98     18.00 o 
  -7   5   6      825.72      785.05     12.96 o 
  -5   5   6      562.60      504.16      8.01 o 
  -3   5   6      269.71      265.45      6.26 o 
  -1   5   6     1655.67     1579.76     20.79 o 
   1   5   6      264.85      253.08      8.76 o 
   3   5   6     1786.32     1779.68     27.65 o 
   5   5   6        8.19       14.83      7.70 o 
   7   5   6        0.95        0.78      7.24 o 
   9   5   6       95.07       94.16     10.47 o 
 -18   6   6        2.04        0.63      8.34 o 
 -16   6   6       13.01        9.25      8.03 o 
 -14   6   6       21.26       31.10      4.51 o 
 -12   6   6      176.69      165.28      7.42 o 
 -10   6   6      273.88      228.94      8.79 o 
  -8   6   6        3.12        6.34      5.98 o 
  -6   6   6      199.57      204.37      8.24 o 
  -4   6   6      346.46      340.93     17.40 o 
  -2   6   6      781.29      749.54     13.36 o 
   0   6   6      152.47      150.93      7.31 o 
   2   6   6     1612.98     1561.11     24.85 o 
   4   6   6      150.82      128.15     11.29 o 
   6   6   6      228.35      228.77     14.23 o 
   8   6   6       61.77       86.00     10.91 o 
 -15   7   6      198.81      204.05     10.49 o 
 -13   7   6       30.28       25.04      5.26 o 
 -11   7   6      607.94      582.63     15.45 o 
  -9   7   6        9.08       10.79      7.28 o 
  -7   7   6      241.36      250.97     10.35 o 
  -5   7   6      201.30      228.91     10.25 o 
  -3   7   6        2.83        0.00      6.87 o 
  -1   7   6      339.32      358.67     10.99 o 
   1   7   6      127.38      124.50      8.64 o 
   3   7   6      147.99      160.24     11.26 o 
   5   7   6       71.19       67.24     10.91 o 
   7   7   6       17.30       29.95     12.75 o 
 -14   8   6       90.04      107.89      6.97 o 
 -12   8   6        2.48        3.15      5.97 o 
 -10   8   6      142.88      165.64     17.02 o 
  -8   8   6       77.18       97.90     12.34 o 
  -6   8   6       38.81       45.06      7.62 o 
  -4   8   6      184.69      199.56     14.96 o 
  -2   8   6      222.01      209.43     17.54 o 
   0   8   6      219.23      235.23     17.54 o 
   2   8   6      360.44      382.68     16.38 o 
   4   8   6       13.67       17.68      7.84 o 
  -9   9   6        6.25       11.09     14.44 o 
  -7   9   6       70.65       74.75     10.32 o 
  -5   9   6        0.26       16.51     14.44 o 
  -3   9   6        0.01       11.35     10.32 o 
  -1   9   6       59.49       52.62     12.38 o 
 -23   1   7       12.11       29.51     10.32 o 
 -21   1   7      134.81      148.64     10.39 o 
 -19   1   7      312.84      287.22     12.33 o 
 -17   1   7      169.73      169.55     10.03 o 
 -15   1   7      857.10      809.70     15.92 o 
 -13   1   7       25.54       45.47      3.02 o 
 -11   1   7       34.73       38.99      4.00 o 
  -9   1   7      929.19      849.20     11.21 o 
  -7   1   7      199.92      230.32      6.08 o 
  -5   1   7     1811.69     1969.39     17.46 o 
  -3   1   7      591.30      568.91      7.55 o 
  -1   1   7     1029.16     1079.99     16.56 o 
   1   1   7       70.56       70.40      8.02 o 
   3   1   7        4.01        2.31      4.68 o 
   5   1   7      312.52      306.98     12.21 o 
   7   1   7       18.21       18.36      5.85 o 
   9   1   7      110.12      110.83      8.17 o 
  11   1   7       43.74       63.07     10.09 o 
 -22   2   7       29.88       31.20     12.59 o 
 -20   2   7      141.92      140.30     10.28 o 
 -18   2   7        7.13       16.52      6.75 o 
 -16   2   7      623.38      611.24     16.54 o 
 -14   2   7       53.02       64.94      3.69 o 
 -12   2   7      615.96      536.31     22.83 o 
 -10   2   7       37.27       29.31      3.86 o 
  -8   2   7     2339.67     2369.65     22.63 o 
  -6   2   7      620.07      619.81      8.40 o 
  -4   2   7      904.63      961.91     11.21 o 
  -2   2   7     3824.43     3762.10     34.99 o 
   0   2   7      151.36      178.17      5.38 o 
   2   2   7      428.83      437.55     11.75 o 
   4   2   7      578.90      534.07     13.08 o 
   6   2   7       29.43       31.77      5.73 o 
   8   2   7      144.51      143.80     10.13 o 
  10   2   7       84.51      105.40      8.45 o 
 -21   3   7      118.06      142.74     12.97 o 
 -19   3   7      414.03      413.54     20.39 o 
 -17   3   7      170.95      161.34     10.63 o 
 -15   3   7     1037.08     1042.34     27.70 o 
 -13   3   7       15.10       22.06      3.99 o 
 -11   3   7       10.29       10.87      3.50 o 
  -9   3   7     1144.66      942.83     15.31 o 
  -7   3   7      630.41      714.10     10.64 o 
  -5   3   7     1366.21     1262.48     19.43 o 
  -3   3   7     2542.08     2462.44     23.48 o 
  -1   3   7      529.79      489.23     11.78 o 
   1   3   7      564.33      568.94      9.51 o 
   3   3   7      427.77      433.87     12.51 o 
   5   3   7      567.21      591.71     14.51 o 
   7   3   7      317.31      320.82     11.62 o 
   9   3   7       53.24       64.06      9.24 o 
 -20   4   7       35.63       42.33      8.90 o 
 -18   4   7      110.85      127.46     18.37 o 
 -16   4   7      450.12      454.26     15.99 o 
 -14   4   7      145.81      145.52      8.25 o 
 -12   4   7     1072.50     1107.34     15.93 o 
 -10   4   7       73.79       73.63      5.49 o 
  -8   4   7     1947.38     1958.71     21.11 o 
  -6   4   7     1149.50     1116.50     13.28 o 
  -4   4   7      918.60      935.11     12.62 o 
  -2   4   7     2469.66     2481.58     28.99 o 
   0   4   7      137.22      148.13      6.65 o 
   2   4   7      690.35      698.25     15.70 o 
   4   4   7      157.88      172.06      9.46 o 
   6   4   7      122.33      129.84     11.06 o 
   8   4   7      124.92      135.57     10.85 o 
  10   4   7        6.33        2.99      7.85 o 
 -19   5   7       19.99       18.79     10.16 o 
 -17   5   7       51.48       39.74      8.69 o 
 -15   5   7      261.84      297.93      8.10 o 
 -13   5   7        0.73        0.53      6.66 o 
 -11   5   7      714.17      704.75     13.27 o 
  -9   5   7      161.10      145.78      7.04 o 
  -7   5   7      210.91      188.31      7.43 o 
  -5   5   7      518.45      486.70      9.57 o 
  -3   5   7      244.93      264.71     11.82 o 
  -1   5   7      170.78      151.45      7.14 o 
   1   5   7      805.94      815.65     14.51 o 
   3   5   7        2.03       -5.89      5.89 o 
   5   5   7      292.14      319.10     16.12 o 
   7   5   7       77.41       67.74     10.31 o 
   9   5   7       21.68       11.49     10.65 o 
 -18   6   7        0.10        0.43      8.17 o 
 -16   6   7        0.34       -2.34      5.34 o 
 -14   6   7       65.89       54.22      5.73 o 
 -12   6   7        8.19       10.77      5.00 o 
 -10   6   7      104.66      101.95      6.82 o 
  -8   6   7       39.47       38.93      5.73 o 
  -6   6   7       67.60       53.23      9.14 o 
  -4   6   7       91.99       86.05      4.38 o 
  -2   6   7       13.81       13.44      5.03 o 
   0   6   7      112.00      130.72      7.37 o 
   2   6   7        0.01       -3.19      5.85 o 
   4   6   7        3.30       -0.20      6.29 o 
   6   6   7       22.62       38.90      9.49 o 
 -17   7   7        0.29        2.54     10.87 o 
 -15   7   7        2.18        9.32      4.58 o 
 -13   7   7        1.19       -1.00      4.95 o 
 -11   7   7      253.72      221.59     10.15 o 
  -9   7   7        8.73       14.21      9.40 o 
  -7   7   7      286.58      303.21     13.89 o 
  -5   7   7        7.62       -0.09      4.60 o 
  -3   7   7       74.77       80.16      9.35 o 
  -1   7   7        0.04       -5.27      5.27 o 
   1   7   7       67.67       60.69      7.70 o 
   3   7   7       72.66       97.72      8.98 o 
   5   7   7        0.00        0.14      7.20 o 
 -14   8   7        7.55        1.30      5.79 o 
 -12   8   7       41.20       31.42      7.48 o 
 -10   8   7       40.07       17.81     19.60 o 
  -8   8   7      116.53      121.74     13.36 o 
  -6   8   7      143.72      160.13      7.89 o 
  -4   8   7       39.23       49.67     15.99 o 
  -2   8   7      237.90      241.42     17.54 o 
   0   8   7       19.39        7.22     11.35 o 
   2   8   7        5.21       15.89      7.74 o 
  -7   9   7        0.03      -10.14     10.14 o 
  -5   9   7       92.28      113.49     13.41 o 
  -3   9   7       52.92       40.24     11.35 o 
 -22   0   8      602.42      631.40     29.92 o 
 -20   0   8       96.00       99.04     15.48 o 
 -18   0   8      397.85      441.44     18.93 o 
 -16   0   8     1632.63     1748.74     37.21 o 
 -14   0   8       21.92       21.33      9.56 o 
 -12   0   8      891.20      855.53     41.27 o 
 -10   0   8     4778.81     4868.27     63.45 o 
  -8   0   8        0.30        6.30      4.37 o 
  -6   0   8     4333.89     4436.67     49.58 o 
  -4   0   8     4132.00     4443.75     56.59 o 
  -2   0   8     1302.11     1329.46     31.98 o 
   0   0   8     4021.50     3791.48     80.47 o 
   2   0   8       21.58       10.32     11.35 o 
   4   0   8     1635.64     1610.47     51.58 o 
   6   0   8        0.75        1.03     11.35 o 
   8   0   8      171.03      156.82     20.63 o 
  10   0   8       23.26       28.89     15.48 o 
 -23   1   8       19.46       19.43      8.66 o 
 -21   1   8       79.04       88.33      9.18 o 
 -19   1   8       32.84       53.23     17.17 o 
 -17   1   8      194.29      197.30     10.91 o 
 -15   1   8      635.00      680.78      9.97 o 
 -13   1   8     2256.05     2390.87     31.96 o 
 -11   1   8      630.54      607.56      9.79 o 
  -9   1   8     9877.39    10842.09     94.52 o 
  -7   1   8      322.21      437.99      7.32 o 
  -5   1   8     3308.13     3265.57     27.20 o 
  -3   1   8     1472.42     1472.36     14.81 o 
  -1   1   8       56.59       51.56      3.93 o 
   1   1   8     1601.86     1618.55     27.77 o 
   3   1   8     1010.24      972.44     27.86 o 
   5   1   8      210.89      184.01     10.17 o 
   7   1   8      222.29      241.08     11.98 o 
   9   1   8       59.87       67.52     12.02 o 
 -22   2   8       32.67       41.24      8.69 o 
 -20   2   8        1.67        5.67      7.49 o 
 -18   2   8        1.68       -6.63      6.63 o 
 -16   2   8      178.33      177.40     17.28 o 
 -14   2   8      182.92      189.11      7.58 o 
 -12   2   8      150.15      143.29      6.29 o 
 -10   2   8      909.91      830.85     11.87 o 
  -8   2   8       29.36       31.75      3.06 o 
  -6   2   8      310.24      232.09      6.04 o 
  -4   2   8     2087.69     1993.39     19.49 o 
  -2   2   8       56.87       44.78      3.91 o 
   0   2   8     1961.25     1853.36     21.78 o 
   2   2   8       33.82       41.39      6.31 o 
   4   2   8      434.94      416.52     12.66 o 
   6   2   8       72.59       77.91      7.53 o 
   8   2   8        0.07        5.06      6.29 o 
  10   2   8       44.62       64.53      8.05 o 
 -21   3   8       56.91       48.90      9.06 o 
 -19   3   8       87.27       88.50      9.55 o 
 -17   3   8        5.78        6.01      7.34 o 
 -15   3   8      549.68      527.14     10.18 o 
 -13   3   8      495.98      458.19      9.92 o 
 -11   3   8      673.38      666.08     12.16 o 
  -9   3   8      341.10      328.06     10.84 o 
  -7   3   8       46.62       38.16      3.42 o 
  -5   3   8       27.40       30.74      3.98 o 
  -3   3   8      771.22      738.94     13.83 o 
  -1   3   8       16.85       14.35      4.33 o 
   1   3   8      424.16      404.56     10.92 o 
   3   3   8        1.33        1.75      5.64 o 
   5   3   8       15.23       19.69      6.37 o 
   7   3   8        1.05        1.36      5.98 o 
   9   3   8        9.00       15.15      8.17 o 
 -20   4   8       92.10       63.19      9.65 o 
 -18   4   8       49.19       32.24      8.64 o 
 -16   4   8       11.36        1.55      5.06 o 
 -14   4   8       13.91       17.24      5.23 o 
 -12   4   8      601.26      583.33     11.90 o 
 -10   4   8      680.54      688.70     12.95 o 
  -8   4   8      359.31      369.87      7.63 o 
  -6   4   8      299.36      299.35      7.71 o 
  -4   4   8       90.19       95.53      5.53 o 
  -2   4   8        2.54        5.17      4.39 o 
   0   4   8        4.91       -2.21      4.37 o 
   2   4   8       63.64       54.45      5.69 o 
   4   4   8       30.04       39.95      9.38 o 
   6   4   8        2.87        8.40      6.31 o 
   8   4   8       60.91       73.19      9.99 o 
 -19   5   8       64.16       45.47     14.57 o 
 -17   5   8       30.39       35.01     13.38 o 
 -15   5   8       54.82       53.69      5.26 o 
 -13   5   8       65.09       72.40      6.72 o 
 -11   5   8       48.98       51.02      5.74 o 
  -9   5   8     1650.29     1552.41     18.67 o 
  -7   5   8       16.91       19.47      5.34 o 
  -5   5   8     1533.30     1429.73     19.40 o 
  -3   5   8       21.92       26.48      5.03 o 
  -1   5   8      373.09      361.11     10.33 o 
   1   5   8       63.43       76.42      6.45 o 
   3   5   8       53.12       56.09      6.38 o 
   5   5   8      159.62      144.48     11.88 o 
   7   5   8       97.78      115.26     11.45 o 
 -18   6   8       20.38        1.44      8.72 o 
 -16   6   8       28.80       29.23      6.57 o 
 -14   6   8       11.22        6.73      5.62 o 
 -12   6   8      142.96      121.95     10.50 o 
 -10   6   8      721.84      670.09     15.24 o 
  -8   6   8       76.37       71.44      6.97 o 
  -6   6   8      546.35      520.58     14.35 o 
  -4   6   8      115.93      119.35      6.76 o 
  -2   6   8      159.60      166.30      7.99 o 
   0   6   8      115.26      126.02      7.67 o 
   2   6   8        9.71       12.63      6.38 o 
   4   6   8      270.62      262.40     14.89 o 
   6   6   8       19.16       31.33     11.89 o 
 -17   7   8       22.83       13.85      9.72 o 
 -15   7   8       57.11       50.48      8.35 o 
 -13   7   8       85.96      101.07      7.84 o 
 -11   7   8       27.16       22.70      7.05 o 
  -9   7   8      330.23      322.34     39.20 o 
  -7   7   8      180.42      196.17     15.60 o 
  -5   7   8      245.04      231.64     17.02 o 
  -3   7   8      166.60      172.99     11.83 o 
  -1   7   8       19.81       12.45      6.40 o 
   1   7   8       13.17       36.47     12.66 o 
   3   7   8       59.76       53.84      8.19 o 
 -14   8   8        4.82        0.00     15.48 o 
 -12   8   8        2.03        3.51      7.05 o 
 -10   8   8       19.85       31.10      7.77 o 
  -8   8   8        0.27       -9.40      9.40 o 
  -6   8   8      139.10      139.56     11.40 o 
  -4   8   8        6.87       11.14      8.58 o 
  -2   8   8      124.05      117.61     14.44 o 
   0   8   8        3.23       21.67     12.38 o 
 -23   1   9       88.64       79.52     11.29 o 
 -21   1   9       18.30        4.05      7.62 o 
 -19   1   9      406.88      412.79     15.57 o 
 -17   1   9      239.27      211.44     15.09 o 
 -15   1   9      126.78      127.40      5.35 o 
 -13   1   9     1786.10     1747.55     19.65 o 
 -11   1   9      108.64      140.06      5.57 o 
  -9   1   9      246.59      249.41      7.51 o 
  -7   1   9      367.19      321.41      8.01 o 
  -5   1   9       16.90        9.53      3.69 o 
  -3   1   9      268.99      253.53      8.02 o 
  -1   1   9      671.81      627.62     11.21 o 
   1   1   9      357.15      347.57     12.79 o 
   3   1   9      111.75      108.85      8.52 o 
   5   1   9        2.72        4.47      7.63 o 
   7   1   9       66.96       51.07     10.94 o 
 -22   2   9       13.09       15.26      9.78 o 
 -20   2   9        1.10       -7.82      7.82 o 
 -18   2   9      140.82      132.26     10.31 o 
 -16   2   9      546.26      568.21     10.48 o 
 -14   2   9     2266.29     2166.69     23.31 o 
 -12   2   9       91.95       93.41      5.17 o 
 -10   2   9     1001.93      953.05     13.28 o 
  -8   2   9      455.21      425.63      7.94 o 
  -6   2   9     1252.49     1317.60     15.75 o 
  -4   2   9      137.63      127.63      5.32 o 
  -2   2   9        0.95        8.93      3.93 o 
   0   2   9     1366.50     1362.67     17.88 o 
   2   2   9        0.07        0.69      5.96 o 
   4   2   9       96.51      107.38      8.81 o 
   6   2   9      145.50      136.56      9.20 o 
   8   2   9        0.02        8.33      7.23 o 
 -21   3   9       60.18       60.86      9.65 o 
 -19   3   9      449.68      440.33     16.77 o 
 -17   3   9      320.14      331.92     10.27 o 
 -15   3   9       20.16       14.30      4.15 o 
 -13   3   9     2243.62     2135.01     25.92 o 
 -11   3   9       11.92        5.54      3.93 o 
  -9   3   9       64.75       52.34      3.85 o 
  -7   3   9      956.41      975.50     12.36 o 
  -5   3   9      253.21      245.92      8.19 o 
  -3   3   9      209.61      225.20      8.81 o 
  -1   3   9     2421.01     2327.29     31.05 o 
   1   3   9      200.50      193.43      7.81 o 
   3   3   9      470.05      496.74     14.09 o 
   5   3   9      107.87      106.96      8.79 o 
   7   3   9      131.17      154.55     16.53 o 
 -20   4   9       72.83       90.09     10.85 o 
 -18   4   9       66.65       75.28      8.64 o 
 -16   4   9       15.10       23.85      4.67 o 
 -14   4   9     1371.55     1368.08     19.22 o 
 -12   4   9       41.75       42.55      5.32 o 
 -10   4   9     1455.99     1365.69     19.26 o 
  -8   4   9      318.52      344.49      8.17 o 
  -6   4   9     1647.94     1657.79     21.30 o 
  -4   4   9      536.13      533.68     12.51 o 
  -2   4   9      134.36      133.88      6.98 o 
   0   4   9     1110.62     1122.52     17.80 o 
   2   4   9        8.98        7.20      6.29 o 
   4   4   9      186.58      194.69     10.78 o 
   6   4   9       49.81       49.70      9.49 o 
 -19   5   9       80.43       83.88     10.85 o 
 -17   5   9       38.60       49.15      8.50 o 
 -15   5   9       54.41       58.51      5.74 o 
 -13   5   9      141.49      176.48      8.67 o 
 -11   5   9        3.14       -4.16      4.77 o 
  -9   5   9      243.03      260.91      9.40 o 
  -7   5   9      169.54      167.05      9.00 o 
  -5   5   9       64.67       71.63      6.19 o 
  -3   5   9      216.54      230.58      8.89 o 
  -1   5   9       67.34       53.24      6.15 o 
   1   5   9       26.96       20.88      5.82 o 
   3   5   9      201.31      199.09     11.28 o 
   5   5   9        8.53       15.41      8.83 o 
 -18   6   9       12.71        8.99      6.55 o 
 -16   6   9       78.47       84.64      6.37 o 
 -14   6   9        4.09        6.02      5.05 o 
 -12   6   9       68.17       64.28      7.17 o 
 -10   6   9       36.58       38.73      7.43 o 
  -8   6   9      187.25      188.67     10.24 o 
  -6   6   9       10.42       24.76      7.81 o 
  -4   6   9      277.46      244.10     10.69 o 
  -2   6   9        6.75        4.54      5.38 o 
   0   6   9        2.31       -2.19      5.60 o 
   2   6   9       99.18       99.55      8.77 o 
   4   6   9        3.87        4.64      9.24 o 
 -15   7   9       59.13       53.72      6.99 o 
 -13   7   9      128.43      101.25      9.00 o 
 -11   7   9        0.02       -0.59      6.95 o 
  -9   7   9       56.70       59.24      8.41 o 
  -7   7   9       23.31       25.43      7.33 o 
  -5   7   9      108.79      117.36     15.99 o 
  -3   7   9       36.47       16.19      7.81 o 
  -1   7   9      267.21      260.80     11.76 o 
   1   7   9        5.47        6.17      7.34 o 
 -12   8   9        6.84        8.06     13.09 o 
 -10   8   9       65.95       81.60     16.31 o 
  -8   8   9       18.27        3.42     10.41 o 
  -6   8   9       79.50       84.21     11.07 o 
  -4   8   9       15.07       29.92     11.35 o 
  -2   8   9        5.83        3.10     11.35 o 
 -24   0  10       10.23        0.00     13.41 o 
 -22   0  10       49.11       50.55     15.48 o 
 -20   0  10      336.88      389.98     26.82 o 
 -18   0  10      937.45     1016.93     28.45 o 
 -16   0  10     1364.17     1423.21     24.43 o 
 -14   0  10     1492.27     1540.24     26.23 o 
 -12   0  10       14.18       10.18      5.72 o 
 -10   0  10      730.52      710.72     16.49 o 
  -8   0  10     2396.46     2518.03     37.75 o 
  -6   0  10      169.07      182.43      8.80 o 
  -4   0  10     6388.98     6721.07    112.45 o 
  -2   0  10      260.23      249.54     11.40 o 
   0   0  10      877.11      940.91     36.11 o 
   2   0  10      869.67      869.72     36.11 o 
   4   0  10        4.30        0.00     12.38 o 
   6   0  10      341.78      384.82     27.86 o 
 -23   1  10       12.48       13.68      9.83 o 
 -21   1  10       59.63       50.17      9.28 o 
 -19   1  10        5.97        3.25      7.93 o 
 -17   1  10      316.63      365.78      8.46 o 
 -15   1  10       15.10       14.62      4.05 o 
 -13   1  10       67.41       85.09      5.28 o 
 -11   1  10      311.75      289.26     10.84 o 
  -9   1  10        0.45       15.29      4.23 o 
  -7   1  10     1980.47     2031.33     23.62 o 
  -5   1  10      426.50      424.31      8.57 o 
  -3   1  10     2852.32     2882.24     35.41 o 
  -1   1  10      178.57      190.29      8.02 o 
   1   1  10       20.90       22.74      8.37 o 
   3   1  10      162.55      148.74     21.15 o 
   5   1  10      218.03      244.61     16.73 o 
   7   1  10        0.06       10.32     10.56 o 
 -22   2  10       43.07       41.29      9.28 o 
 -20   2  10       31.70       35.70      8.72 o 
 -18   2  10      102.08      100.38      4.99 o 
 -16   2  10      108.67      107.38      8.07 o 
 -14   2  10       21.93       12.62      4.21 o 
 -12   2  10       89.19       83.13      5.26 o 
 -10   2  10        2.15       10.56      4.25 o 
  -8   2  10      965.98      905.67     12.14 o 
  -6   2  10      100.11      114.68      5.33 o 
  -4   2  10     1236.50     1230.87     19.62 o 
  -2   2  10      115.79      108.52      5.74 o 
   0   2  10       76.42       71.58      6.28 o 
   2   2  10      291.44      311.52     13.63 o 
   4   2  10       57.36       40.95     14.27 o 
   6   2  10      135.79      136.03     10.87 o 
 -21   3  10        8.81       11.27      9.71 o 
 -19   3  10      131.06      124.24     16.40 o 
 -17   3  10      142.56      133.43      6.32 o 
 -15   3  10      223.80      216.92      8.37 o 
 -13   3  10      426.67      405.40     10.61 o 
 -11   3  10        0.76       10.46      4.22 o 
  -9   3  10      186.92      190.57      6.80 o 
  -7   3  10      415.84      355.93      8.55 o 
  -5   3  10        5.94       16.46      4.96 o 
  -3   3  10      330.00      304.38     10.15 o 
  -1   3  10       56.20       47.95      6.03 o 
   1   3  10       49.60       50.27      8.03 o 
   3   3  10       23.97       35.53      7.93 o 
   5   3  10       16.11       25.24      7.84 o 
 -22   4  10        1.19       -5.66     10.56 o 
 -20   4  10        4.17        5.20      8.69 o 
 -18   4  10      269.93      238.06      7.71 o 
 -16   4  10        0.65       -2.04      4.48 o 
 -14   4  10      422.19      431.19     11.15 o 
 -12   4  10        9.42       23.95      5.30 o 
 -10   4  10       41.17       41.57      4.94 o 
  -8   4  10       14.57       30.03      4.71 o 
  -6   4  10      627.35      584.89     11.80 o 
  -4   4  10      149.38      157.87      8.19 o 
  -2   4  10      366.27      338.88     10.88 o 
   0   4  10        1.22        8.92      5.75 o 
   2   4  10      130.57      130.77      9.64 o 
   4   4  10        0.65       13.84     14.00 o 
 -19   5  10       75.04       58.32      9.84 o 
 -17   5  10      129.87      134.67      8.92 o 
 -15   5  10      315.02      297.88     10.64 o 
 -13   5  10       44.76       33.09      5.91 o 
 -11   5  10      550.76      510.19     15.08 o 
  -9   5  10       22.15       25.28      5.21 o 
  -7   5  10      159.94      178.22      8.17 o 
  -5   5  10      134.56      138.51      7.98 o 
  -3   5  10      276.09      259.85     13.66 o 
  -1   5  10       41.91       40.71      6.15 o 
   1   5  10        8.62       10.55      5.76 o 
   3   5  10       84.06       88.01      9.49 o 
 -18   6  10      270.20      263.49      9.04 o 
 -16   6  10        0.92       -4.24      5.04 o 
 -14   6  10      402.91      388.91     13.69 o 
 -12   6  10      177.82      178.28     14.54 o 
 -10   6  10       63.20       83.36      6.59 o 
  -8   6  10      245.80      264.02     11.60 o 
  -6   6  10      334.29      270.60     13.90 o 
  -4   6  10      340.30      340.27     29.19 o 
  -2   6  10      374.02      359.24     11.35 o 
   0   6  10       24.20       28.85      6.66 o 
   2   6  10      249.07      245.42     11.96 o 
 -15   7  10      202.69      173.34     10.81 o 
 -13   7  10       84.13       75.38      8.90 o 
 -11   7  10      361.38      375.46     14.60 o 
  -9   7  10        2.27        0.72      7.59 o 
  -7   7  10       92.51       85.05     10.30 o 
  -5   7  10      151.51      138.61     11.83 o 
  -3   7  10        0.08       -4.80     18.57 o 
  -1   7  10      187.23      212.06     11.25 o 
 -10   8  10       47.22       36.60      9.10 o 
  -8   8  10       59.28       56.01     10.62 o 
  -6   8  10        0.03       -0.22      9.53 o 
 -23   1  11        8.04       15.48     10.56 o 
 -21   1  11      106.75      110.02     11.11 o 
 -19   1  11       24.51       20.50      4.16 o 
 -17   1  11      524.61      486.72     10.03 o 
 -15   1  11      137.41      137.21      6.45 o 
 -13   1  11      133.20      114.96      7.07 o 
 -11   1  11      973.94     1014.77     14.96 o 
  -9   1  11        1.46        1.18      4.98 o 
  -7   1  11      329.27      349.63      9.35 o 
  -5   1  11      170.92      162.83      7.22 o 
  -3   1  11        2.72        2.33      7.00 o 
  -1   1  11       70.51       81.95      6.25 o 
   1   1  11      135.89      116.81     12.40 o 
   3   1  11       28.82       30.70     10.56 o 
   5   1  11       76.68       94.16     22.18 o 
 -22   2  11      118.27      110.51     11.68 o 
 -20   2  11       52.31       40.22     13.86 o 
 -18   2  11      161.48      161.63      7.09 o 
 -16   2  11      209.92      199.80      8.18 o 
 -14   2  11      449.30      465.10     10.66 o 
 -12   2  11     2058.43     2019.80     28.34 o 
 -10   2  11      868.30      829.13     14.57 o 
  -8   2  11     1486.85     1435.45     19.05 o 
  -6   2  11      719.61      664.47     13.92 o 
  -4   2  11      533.84      559.30     12.87 o 
  -2   2  11      157.94      157.21      6.72 o 
   0   2  11        4.81        5.85      7.15 o 
   2   2  11      156.72      158.01     13.41 o 
   4   2  11       64.29       79.82     10.37 o 
 -21   3  11      147.86      148.05     12.27 o 
 -19   3  11      130.82      129.04      6.15 o 
 -17   3  11      589.52      564.67     13.24 o 
 -15   3  11      239.78      255.22      9.13 o 
 -13   3  11       12.07        2.92      4.95 o 
 -11   3  11     1003.02      976.47     15.84 o 
  -9   3  11      125.51      135.17      6.38 o 
  -7   3  11       97.52       78.24      5.15 o 
  -5   3  11      493.82      511.17     12.65 o 
  -3   3  11      167.30      191.75      9.23 o 
  -1   3  11       66.83       85.31      7.50 o 
   1   3  11      731.15      696.29     23.32 o 
   3   3  11        0.69        7.67      7.70 o 
 -20   4  11        0.28       -1.71      5.50 o 
 -18   4  11      219.50      215.69     15.19 o 
 -16   4  11      151.34      171.05      8.65 o 
 -14   4  11       24.76       35.53      5.84 o 
 -12   4  11     1412.19     1448.63     27.25 o 
 -10   4  11       13.98       12.86      5.11 o 
  -8   4  11     1480.05     1498.92     20.05 o 
  -6   4  11      268.91      285.63     10.62 o 
  -4   4  11      669.53      699.43     16.99 o 
  -2   4  11      294.63      307.44     11.32 o 
   0   4  11       28.19       32.72      6.85 o 
   2   4  11      216.96      216.69     13.49 o 
 -19   5  11       13.09       18.37      5.03 o 
 -17   5  11       60.65       76.41      6.48 o 
 -15   5  11       72.21       81.10      9.74 o 
 -13   5  11        7.53        9.58      6.50 o 
 -11   5  11       68.81       87.28      8.57 o 
  -9   5  11       22.25       24.46      5.83 o 
  -7   5  11       15.37        5.17      5.33 o 
  -5   5  11       79.62       84.40      8.28 o 
  -3   5  11        6.41        9.48      6.34 o 
  -1   5  11       48.36       47.92      7.17 o 
   1   5  11       52.27       46.32      7.74 o 
 -18   6  11        0.07        0.63      5.22 o 
 -16   6  11       79.72       82.45      7.37 o 
 -14   6  11      108.10      116.87      9.49 o 
 -12   6  11       41.23       40.46      7.97 o 
 -10   6  11        4.81       -2.60      5.22 o 
  -8   6  11       23.74       20.43      7.05 o 
  -6   6  11       69.56       54.66      8.89 o 
  -4   6  11        5.41        9.63      6.56 o 
  -2   6  11      151.65      156.38      9.94 o 
   0   6  11       15.24       12.19      7.38 o 
 -15   7  11        0.43       12.02      7.22 o 
 -13   7  11        6.23       -3.87      7.33 o 
 -11   7  11       26.19       26.08      9.55 o 
  -9   7  11       25.42       19.67      6.49 o 
  -7   7  11        0.00       -7.38      8.75 o 
  -5   7  11       33.58       20.79      9.35 o 
  -3   7  11        9.61       33.53     10.32 o 
 -22   0  12      176.87      196.02     22.70 o 
 -20   0  12       45.23       57.10      7.47 o 
 -18   0  12       20.40       18.83      6.85 o 
 -16   0  12     1286.56     1291.00     24.88 o 
 -14   0  12       89.58       67.85      8.17 o 
 -12   0  12     2308.72     2354.02     81.53 o 
 -10   0  12       18.44       35.65      8.37 o 
  -8   0  12     1875.10     1928.65     45.91 o 
  -6   0  12        3.04       10.37      7.19 o 
  -4   0  12      186.42      184.06     11.63 o 
  -2   0  12      902.18      942.89     65.00 o 
   0   0  12      306.82      302.29     24.76 o 
   2   0  12      293.92      301.25     25.79 o 
   4   0  12      257.68      271.34     26.82 o 
 -23   1  12       61.20       60.89     12.40 o 
 -21   1  12       18.19        9.47      9.93 o 
 -19   1  12        5.09        2.68      4.51 o 
 -17   1  12      548.38      596.32     14.92 o 
 -15   1  12       69.10      101.70      7.60 o 
 -13   1  12      491.72      529.19     11.22 o 
 -11   1  12        0.93       -3.25      5.12 o 
  -9   1  12      546.31      596.86     14.01 o 
  -7   1  12       31.02       34.80      6.37 o 
  -5   1  12        0.32       -3.02      6.55 o 
  -3   1  12      380.30      361.10     12.21 o 
  -1   1  12       70.62       62.70     10.56 o 
   1   1  12      220.28      228.10     16.00 o 
   3   1  12        0.25        6.88      9.83 o 
 -22   2  12       13.96       11.45      8.89 o 
 -20   2  12        7.24        8.17      5.79 o 
 -18   2  12       63.77       51.69      5.63 o 
 -16   2  12      338.78      320.38     10.34 o 
 -14   2  12       69.97       75.82      5.80 o 
 -12   2  12      383.82      363.23     14.02 o 
 -10   2  12      124.31      127.33      7.71 o 
  -8   2  12       95.62       80.16      9.36 o 
  -6   2  12       25.60       22.27      6.22 o 
  -4   2  12      182.63      174.80      8.73 o 
  -2   2  12      120.17      118.90      6.87 o 
   0   2  12      223.33      218.16     13.08 o 
   2   2  12       44.45       28.89     10.94 o 
 -21   3  12        0.81       14.71      9.66 o 
 -19   3  12       27.95       19.71      4.89 o 
 -17   3  12        1.18       -6.81      6.81 o 
 -15   3  12        0.45        9.21      5.26 o 
 -13   3  12        0.64       -5.76      5.76 o 
 -11   3  12      318.20      256.55     13.85 o 
  -9   3  12       22.30       19.11      4.89 o 
  -7   3  12      233.72      238.84     10.04 o 
  -5   3  12        1.51       -1.76      6.46 o 
  -3   3  12       56.15       71.82      7.34 o 
  -1   3  12        2.02        8.57      6.08 o 
   1   3  12       25.48       17.42     16.56 o 
   3   3  12       28.91       38.32     19.09 o 
 -20   4  12        6.82        2.35      4.92 o 
 -18   4  12        0.00       -4.77      4.77 o 
 -16   4  12      143.96      128.18      7.90 o 
 -14   4  12       63.19       59.36      7.77 o 
 -12   4  12       83.62       87.88      8.89 o 
 -10   4  12       80.11       75.64      6.77 o 
  -8   4  12      142.80      147.74     12.51 o 
  -6   4  12       55.56       71.47     10.51 o 
  -4   4  12      109.04      101.64     10.42 o 
  -2   4  12      167.29      162.89      9.43 o 
   0   4  12       52.97       54.91      7.64 o 
   2   4  12        4.51        2.06     14.44 o 
 -19   5  12       72.61       71.40      8.64 o 
 -17   5  12       21.57       15.55      6.11 o 
 -15   5  12      271.05      273.08     12.66 o 
 -13   5  12       74.48       78.10      8.78 o 
 -11   5  12        8.29        2.46      5.77 o 
  -9   5  12      649.52      618.80     16.64 o 
  -7   5  12        5.51       11.99      6.60 o 
  -5   5  12      143.43      160.61      9.67 o 
  -3   5  12      192.00      212.54     10.75 o 
  -1   5  12      133.55      126.77      9.52 o 
 -16   6  12      299.22      271.32     12.58 o 
 -14   6  12       24.77       16.12      7.46 o 
 -12   6  12      220.46      208.95     14.48 o 
 -10   6  12      310.78      275.76     10.82 o 
  -8   6  12      126.03      120.12     11.40 o 
  -6   6  12      332.75      322.74     16.22 o 
  -4   6  12       89.65      100.62      9.62 o 
  -2   6  12      264.80      273.34     12.67 o 
 -13   7  12       59.68       61.58      9.51 o 
 -11   7  12        0.81       -6.41      7.67 o 
  -9   7  12      293.81      286.87     18.98 o 
  -7   7  12       37.95       63.76     11.35 o 
 -23   1  13        7.55       27.17     12.02 o 
 -21   1  13        0.37       -1.89      4.73 o 
 -19   1  13       64.94       77.27      6.59 o 
 -17   1  13       10.42        9.53      4.89 o 
 -15   1  13      171.96      174.26      7.84 o 
 -13   1  13      139.93      153.72      8.45 o 
 -11   1  13      182.49      178.44      8.72 o 
  -9   1  13      106.31      109.23      7.83 o 
  -7   1  13       20.69       31.01      6.95 o 
  -5   1  13      109.57      108.57      7.25 o 
  -3   1  13       43.07       46.05      6.03 o 
  -1   1  13        0.36       -6.69      9.10 o 
   1   1  13       43.49       45.29     11.29 o 
 -22   2  13       10.27        0.04      9.32 o 
 -20   2  13      377.91      409.65     13.23 o 
 -18   2  13       97.07       90.74      8.57 o 
 -16   2  13      449.70      455.99     12.30 o 
 -14   2  13      570.19      585.14     14.35 o 
 -12   2  13        4.82        2.57      5.27 o 
 -10   2  13      639.31      643.76     21.44 o 
  -8   2  13      988.97      937.14     20.33 o 
  -6   2  13      868.98      903.96     27.19 o 
  -4   2  13      552.28      493.95     16.35 o 
  -2   2  13       91.32       96.29      7.45 o 
   0   2  13      235.20      213.67     16.40 o 
 -21   3  13       50.64       45.80      5.49 o 
 -19   3  13      116.07      129.66      8.94 o 
 -17   3  13      172.00      167.03      8.44 o 
 -15   3  13      139.60      124.71     10.67 o 
 -13   3  13      427.30      460.16     15.34 o 
 -11   3  13       45.81       44.18      6.63 o 
  -9   3  13       72.23       65.02      7.89 o 
  -7   3  13      352.11      388.18     17.27 o 
  -5   3  13       10.13        8.48      6.25 o 
  -3   3  13      213.39      222.08     10.89 o 
  -1   3  13      152.43      169.48      9.99 o 
   1   3  13       61.18       58.95     13.48 o 
 -20   4  13      166.47      157.34      7.93 o 
 -18   4  13        0.80       -1.77      5.13 o 
 -16   4  13      341.01      354.46     13.42 o 
 -14   4  13      248.83      260.65     14.75 o 
 -12   4  13      156.68      147.54     10.48 o 
 -10   4  13      576.40      624.03     14.53 o 
  -8   4  13       70.49       69.01     10.19 o 
  -6   4  13      763.90      767.74     26.06 o 
  -4   4  13      149.93      161.48      9.67 o 
  -2   4  13      180.47      181.95     10.50 o 
 -19   5  13      109.27      110.87      8.44 o 
 -17   5  13       51.34       43.39      8.01 o 
 -15   5  13       57.63       53.23      8.57 o 
 -13   5  13       82.01       78.17     12.83 o 
 -11   5  13        3.05        7.83      6.40 o 
  -9   5  13       24.41       39.50      9.53 o 
  -7   5  13       69.85       62.10      8.47 o 
  -5   5  13        2.29        1.24      6.68 o 
  -3   5  13       64.07       46.00      8.40 o 
 -16   6  13        0.80       -9.12      9.12 o 
 -14   6  13       12.73       27.94      8.28 o 
 -12   6  13        4.35       -2.34      9.31 o 
 -10   6  13      102.83      103.06      9.62 o 
  -8   6  13       14.36       16.93      9.68 o 
  -6   6  13       16.65       20.01     10.30 o 
 -22   0  14       58.45       49.26     17.02 o 
 -20   0  14      745.12      770.10     37.83 o 
 -18   0  14        7.23       -4.82      7.95 o 
 -16   0  14      144.06      136.62     12.34 o 
 -14   0  14      264.47      299.47     16.73 o 
 -12   0  14        9.81       29.01      9.10 o 
 -10   0  14      428.83      421.96     27.86 o 
  -8   0  14      475.69      514.82     29.92 o 
  -6   0  14      484.93      465.14     25.28 o 
  -4   0  14      176.65      183.77     19.60 o 
  -2   0  14       12.13        7.09      8.66 o 
   0   0  14       28.20       16.51     15.48 o 
 -23   1  14        0.16       10.99     11.60 o 
 -21   1  14      605.98      637.83     14.05 o 
 -19   1  14       28.04       21.55      5.78 o 
 -17   1  14      370.94      438.45     11.37 o 
 -15   1  14      142.26      155.24      8.91 o 
 -13   1  14        6.61       18.19      6.47 o 
 -11   1  14      509.26      566.80     20.85 o 
  -9   1  14      412.72      445.93     31.98 o 
  -7   1  14      699.94      692.38     17.92 o 
  -5   1  14      233.45      252.00     16.90 o 
  -3   1  14       83.75      102.08      7.78 o 
  -1   1  14       66.15       37.55     10.87 o 
 -22   2  14       78.27       78.40      6.17 o 
 -20   2  14      193.14      202.93      8.94 o 
 -18   2  14      118.69      111.14      8.59 o 
 -16   2  14       44.41       50.05      8.17 o 
 -14   2  14      128.98      142.31      8.85 o 
 -12   2  14       87.53       96.23      8.02 o 
 -10   2  14       37.72       46.16     11.35 o 
  -8   2  14      468.90      434.48     22.65 o 
  -6   2  14        4.59       19.55      7.43 o 
  -4   2  14      186.66      173.85     15.20 o 
  -2   2  14       12.38       15.57      6.54 o 
 -21   3  14       11.62       15.06      5.74 o 
 -19   3  14        0.17       -5.13      5.13 o 
 -17   3  14       15.19       10.13      9.28 o 
 -15   3  14       22.18       16.86      7.36 o 
 -13   3  14       10.07        6.13      7.24 o 
 -11   3  14        5.81        2.86      6.22 o 
  -9   3  14        5.96       14.17      6.82 o 
  -7   3  14        0.28       -6.50      6.50 o 
  -5   3  14        0.39       -6.82      6.82 o 
  -3   3  14       14.51        8.89     10.12 o 
 -20   4  14        0.74       -8.49      8.49 o 
 -18   4  14       30.77       25.45      7.55 o 
 -16   4  14       59.06       54.31      8.57 o 
 -14   4  14       31.92       32.73      8.03 o 
 -12   4  14        1.00        0.29      7.43 o 
 -10   4  14      121.77      113.20      9.19 o 
  -8   4  14        0.03        7.56      7.23 o 
  -6   4  14       91.92      116.47     11.47 o 
  -4   4  14        0.02        3.91      7.02 o 
 -17   5  14       23.66       16.20      7.85 o 
 -15   5  14       23.11       16.28      7.67 o 
 -13   5  14      117.37      107.62     10.39 o 
 -11   5  14      131.69      128.55     10.19 o 
  -9   5  14       22.21       20.52      9.53 o 
  -7   5  14      204.69      205.93     24.95 o 
  -5   5  14        0.12       -6.87      6.87 o 
 -12   6  14        0.07        3.75     12.00 o 
 -10   6  14      250.68      256.28     28.89 o 
 -21   1  15       14.04       -1.19      5.66 o 
 -19   1  15        0.32       -4.03      9.22 o 
 -17   1  15       32.25       35.30      7.08 o 
 -15   1  15        0.45        4.81      6.31 o 
 -13   1  15        0.15       -6.41      6.41 o 
 -11   1  15      144.67      151.17     14.21 o 
  -9   1  15       66.09       67.66     11.86 o 
  -7   1  15       14.39       23.65      7.73 o 
  -5   1  15        3.57        8.60      7.59 o 
  -3   1  15       12.60        3.07      7.75 o 
 -20   2  15        8.87        1.48      5.93 o 
 -18   2  15      284.40      283.86     15.29 o 
 -16   2  15       78.01       84.00     13.23 o 
 -14   2  15      216.52      240.33     11.02 o 
 -12   2  15      844.66      818.07     18.02 o 
 -10   2  15      164.58      176.88     18.05 o 
  -8   2  15      257.61      225.32     11.98 o 
  -6   2  15      235.02      211.49     12.14 o 
  -4   2  15      187.66      193.04     12.14 o 
 -19   3  15       80.09       90.21      9.00 o 
 -17   3  15       40.00       39.03      8.71 o 
 -15   3  15      123.44      118.87     10.44 o 
 -13   3  15       32.81       11.61     14.41 o 
 -11   3  15      514.89      513.46     22.24 o 
  -9   3  15        0.45        7.63      7.12 o 
  -7   3  15       14.15       23.81      7.85 o 
  -5   3  15      136.47      137.76     11.08 o 
 -18   4  15      113.93      140.45     10.95 o 
 -16   4  15        3.37        5.65      7.46 o 
 -14   4  15      162.32      181.99     21.01 o 
 -12   4  15      310.91      297.19     27.34 o 
 -10   4  15      160.58      133.09     12.59 o 
  -8   4  15      226.91      221.91     12.43 o 
  -6   4  15       11.80       -0.83      7.40 o 
 -15   5  15       80.16       58.40      9.38 o 
 -13   5  15       11.97       32.04      8.74 o 
 -11   5  15      102.04       84.79     21.67 o 
  -9   5  15       10.15       -3.90     15.99 o 
 -20   0  16        0.46       -6.19     11.35 o 
 -18   0  16      158.68      176.19     14.37 o 
 -16   0  16      283.84      269.14     17.04 o 
 -14   0  16      168.32      157.44     14.10 o 
 -12   0  16      262.47      240.38     24.76 o 
 -10   0  16       11.90        3.10     15.48 o 
  -8   0  16      254.13      245.54     24.76 o 
  -6   0  16       44.60       53.29     11.15 o 
 -21   1  16       25.74       25.48      7.46 o 
 -19   1  16      121.49      131.98     18.95 o 
 -17   1  16       54.84       61.14      8.02 o 
 -15   1  16      641.37      705.31     21.44 o 
 -13   1  16      202.99      216.14     22.19 o 
 -11   1  16      118.54      116.26     13.86 o 
  -9   1  16      456.94      487.53     22.97 o 
  -7   1  16       19.29       18.45      8.34 o 
 -20   2  16        1.57        5.06      7.29 o 
 -18   2  16       24.03        5.05      7.85 o 
 -16   2  16      212.86      187.70     12.40 o 
 -14   2  16       11.62        8.54      7.83 o 
 -12   2  16      320.52      324.98     19.32 o 
 -10   2  16       18.12       17.64     12.90 o 
  -8   2  16      101.74      110.79     10.26 o 
  -6   2  16       65.15       84.07     12.38 o 
 -17   3  16        0.45       10.22     14.81 o 
 -15   3  16        2.01        1.12      8.17 o 
 -13   3  16       34.03       27.17     10.87 o 
 -11   3  16       44.89       58.50     12.34 o 
  -9   3  16        1.18       -7.38      7.38 o 
 -14   4  16        2.64       -8.03      8.03 o 
 -12   4  16       54.63       13.41     17.54 o 
 -17   1  17        1.65       14.87      7.83 o 
 -15   1  17       23.53       21.42      7.69 o 
 -13   1  17        0.21        3.26     11.29 o 
 -11   1  17        4.82       14.44     11.67 o 
  -9   1  17       21.47       16.07     13.41 o 
 -16   2  17      110.21       92.51     10.59 o 
 -14   2  17       37.24       39.30      9.56 o 
 -12   2  17       48.09       41.78     12.40 o 
                                                 
